# Supplementary material for: Integrated miRNA-Seq and mRNA-Seq Study to Identify miRNAs Associated With Alzheimer’s Disease Using Post-mortem Brain Tissue Samples
Source: Front Neurosci. 2021 Mar 23;15:620899. doi: 10.3389/fnins.2021.620899 (PMC8021900; doi:10.3389/fnins.2021.620899)
Supplement: Supplementary file 1 [file Table_1.xlsx]

## Sheet: ST 1
Supplemental Table 1 A list of nominally significant differentially expressed miRNA in AD compared to cognitively normal controls from this study (p-value less than 0.05)
	IFG				STG
genes	logFC	AveExpr	P.Value	adj.P.Val	logFC	AveExpr	P.Value	adj.P.Val
hsa-miR-132-5p	-0.740963	7.40309	1.61107e-07	6.71817e-05	-0.656925	7.40309	7.96248e-07	0.000481007
hsa-miR-212-5p	-0.899739	5.65174	8.39467e-08	6.71817e-05	-0.598869	5.65174	0.000112886	0.00470733
hsa-miR-132-3p	-0.790471	7.72299	1.80315e-06	0.000501276	-0.234165	7.72299	0.121266	0.362228
hsa-miR-212-3p	-0.685155	5.24788	5.10541e-05	0.0106448	-0.314069	5.24788	0.0448944	0.204603
hsa-miR-502-3p	0.019666	5.30319	0.814479	0.995903	0.400855	5.30319	1.15349e-06	0.000481007
hsa-miR-500a-3p	0.0202176	5.9141	0.791989	0.995903	0.347756	5.9141	3.65975e-06	0.00101741
hsa-miR-320a-3p	0.106839	10.0506	0.171119	0.791197	0.337994	10.0506	8.88669e-06	0.00105879
hsa-miR-320b	0.0997387	10.4024	0.21916	0.824109	0.357753	10.4024	6.34846e-06	0.00105879
hsa-miR-95-3p	-0.095598	8.5648	0.257125	0.824109	0.367788	8.5648	7.8819e-06	0.00105879
hsa-miR-1-3p	0.126362	8.94348	0.46155	0.918784	0.756607	8.94348	6.55751e-06	0.00105879
hsa-miR-148b-3p	-0.0532234	9.67636	0.372374	0.853187	0.244224	9.67636	2.60134e-05	0.00241057
hsa-miR-4510	0.0660699	0.984117	0.501762	0.927086	0.403939	0.984117	2.53137e-05	0.00241057
hsa-miR-6505-3p	-0.0792989	-0.322943	0.59487	0.972138	-0.608973	-0.322943	3.00396e-05	0.00250531
hsa-miR-421	-0.183739	6.33918	0.00950622	0.392614	-0.27617	6.33918	5.06606e-05	0.00301793
hsa-miR-199a-3p	0.0737956	7.58251	0.455054	0.916704	0.39291	7.58251	4.23669e-05	0.00301793
hsa-miR-199b-3p	0.0740637	6.58148	0.454001	0.916704	0.39254	6.58148	4.4057e-05	0.00301793
hsa-miR-628-3p	-0.028107	4.55195	0.76062	0.995903	-0.363803	4.55195	5.00182e-05	0.00301793
hsa-miR-4446-3p	-0.22577	2.10589	0.0835159	0.646332	-0.497487	2.10589	7.95101e-05	0.00427724
hsa-miR-146a-5p	0.0366917	8.40303	0.632592	0.982462	0.293264	8.40303	8.20573e-05	0.00427724
hsa-miR-4742-3p	-0.288119	0.0140182	0.0121113	0.413554	-0.4344	0.0140182	8.80658e-05	0.00432041
hsa-let-7g-5p	-0.0664504	13.9368	0.19694	0.799445	0.192662	13.9368	0.000111726	0.00470733
hsa-miR-501-3p	0.0157013	5.73682	0.829408	0.995903	0.273171	5.73682	0.00010978	0.00470733
hsa-miR-500b-5p	0.0311579	0.506622	0.777131	0.995903	0.407202	0.506622	0.000135157	0.00536765
hsa-miR-32-5p	-0.0270438	5.11743	0.723224	0.995903	-0.279089	5.11743	0.000161769	0.0061325
hsa-miR-22-5p	-0.0331008	5.98301	0.648088	0.987735	-0.260854	5.98301	0.000202711	0.00722912
hsa-miR-500a-5p	0.0343537	0.503503	0.755521	0.995903	0.396087	0.503503	0.000208032	0.00722912
hsa-miR-629-5p	0.0868833	4.61445	0.168624	0.791197	0.223282	4.61445	0.000242716	0.00809702
hsa-miR-30c-2-3p	0.0401923	5.42166	0.599235	0.972138	0.270473	5.42166	0.000252688	0.00810545
hsa-miR-10395-3p	0.0324483	3.14815	0.879288	0.995903	0.750034	3.14815	0.000280032	0.00864987
hsa-miR-664a-3p	0.0231199	3.3144	0.821995	0.995903	0.344282	3.3144	0.000509874	0.015187
hsa-miR-34a-5p	0.103266	5.25213	0.564442	0.960158	0.597168	5.25213	0.000540814	0.0155531
hsa-miR-6882-5p	0.0610584	0.209363	0.559579	0.960158	0.348032	0.209363	0.000580876	0.0161483
hsa-miR-30e-3p	0.0572885	9.70405	0.296901	0.824109	0.180531	9.70405	0.000644088	0.017328
hsa-miR-378a-3p	0.0916303	7.99681	0.166241	0.791197	0.216285	7.99681	0.000673299	0.0175479
hsa-miR-339-5p	-0.19242	3.40991	0.041773	0.561188	-0.303652	3.40991	0.00078487	0.0189097
hsa-miR-378d	0.174913	-1.34535	0.318684	0.825935	0.569165	-1.34535	0.000757029	0.0189097
hsa-miR-548e-3p	0.0602555	1.15873	0.472447	0.918784	0.271296	1.15873	0.000793571	0.0189097
hsa-miR-126-5p	-0.0705758	7.35651	0.4894	0.926225	0.325329	7.35651	0.00092873	0.0215156
hsa-miR-514a-3p	-0.170419	3.87812	0.324637	0.825935	-0.54874	3.87812	0.000980436	0.0220996
hsa-miR-222-5p	0.235989	-0.804762	0.194164	0.799445	0.571523	-0.804762	0.00106526	0.0230839
hsa-miR-99b-5p	-0.0125912	12.0369	0.810619	0.995903	0.165459	12.0369	0.00107946	0.0230839
hsa-miR-1277-3p	-0.109225	0.716637	0.447749	0.912686	-0.451694	0.716637	0.00115703	0.0241241
hsa-miR-28-3p	0.0179497	6.22058	0.806189	0.995903	0.227092	6.22058	0.0012511	0.0254492
hsa-miR-128-1-5p	-0.12776	3.85131	0.324203	0.825935	0.39987	3.85131	0.00130562	0.0259259
hsa-miR-487a-5p	-0.117668	5.15154	0.360715	0.851916	-0.389401	5.15154	0.00163584	0.0317276
hsa-miR-3912-5p	0.0927825	1.85063	0.280223	0.824109	0.258937	1.85063	0.00170137	0.0322488
hsa-miR-30e-5p	-0.00231046	12.4752	0.967402	0.999362	0.169777	12.4752	0.00180261	0.0334084
hsa-miR-30a-3p	0.0547652	9.53579	0.343222	0.83847	0.172631	9.53579	0.00186548	0.033822
hsa-miR-362-3p	-0.0939549	-1.60066	0.602405	0.972138	0.533069	-1.60066	0.00208674	0.0370285
hsa-miR-185-5p	-0.0533986	9.00074	0.370877	0.853187	0.175389	9.00074	0.00219063	0.0380621
hsa-miR-454-3p	-0.0921818	3.7174	0.243023	0.824109	0.229279	3.7174	0.00243225	0.0409183
hsa-miR-301a-5p	-0.0518476	3.48763	0.326809	0.825935	-0.153597	3.48763	0.00245313	0.0409183
hsa-miR-433-3p	-0.159018	9.32856	0.0549781	0.613259	-0.238384	9.32856	0.00259183	0.042384
hsa-miR-3912-3p	0.102045	2.15602	0.222989	0.824109	0.239812	2.15602	0.00279962	0.0448272
hsa-miR-3151-5p	0.0341428	0.973856	0.762287	0.995903	-0.323191	0.973856	0.00290248	0.0448272
hsa-miR-381-5p	0.0335059	-0.986709	0.855504	0.995903	0.525961	-0.986709	0.00286332	0.0448272
hsa-miR-323a-5p	-0.454652	3.42519	0.0159023	0.427824	-0.52502	3.42519	0.00337534	0.046148
hsa-miR-708-3p	0.101325	5.31348	0.129094	0.76916	0.187689	5.31348	0.00326136	0.046148
hsa-miR-133b	0.202768	3.05982	0.253381	0.824109	0.498135	3.05982	0.00334432	0.046148
hsa-miR-582-3p	-0.071899	6.07018	0.404631	0.886064	-0.24339	6.07018	0.00327886	0.046148
hsa-miR-1180-3p	0.0481525	7.87875	0.595802	0.972138	-0.255539	7.87875	0.00333444	0.046148
hsa-miR-301b-3p	0.0524003	0.0135915	0.661016	0.987735	-0.337725	0.0135915	0.00335171	0.046148
hsa-miR-543	0.0186241	7.75289	0.850686	0.995903	-0.280843	7.75289	0.00310126	0.046148
hsa-miR-6505-5p	-0.174786	1.53499	0.0886234	0.646332	-0.286357	1.53499	0.00353846	0.047598
hsa-miR-191-3p	-0.116685	2.467	0.169929	0.791197	-0.235404	2.467	0.00379454	0.0495617
hsa-miR-9-5p	0.00465429	17.5077	0.918728	0.995903	0.126838	17.5077	0.00380329	0.0495617
hsa-miR-302a-5p	0.542064	0.662577	0.00111253	0.169599	0.45069	0.662577	0.00405781	0.0520649
hsa-miR-6827-5p	0.0624288	-1.00332	0.67783	0.995621	-0.414674	-1.00332	0.00413703	0.052277
hsa-miR-551b-3p	-0.00619689	-0.0236226	0.96332	0.999362	-0.371706	-0.0236226	0.00425427	0.0529561
hsa-miR-328-3p	-0.0580281	8.97237	0.608537	0.974126	-0.308011	8.97237	0.00455492	0.0550551
hsa-miR-133a-5p	0.0771602	0.362999	0.696514	0.995903	0.539235	0.362999	0.00453001	0.0550551
hsa-miR-145-5p	0.252487	6.04913	0.0743184	0.64158	0.37797	6.04913	0.0050292	0.0590754
hsa-miR-6864-5p	-0.297138	-1.47024	0.12672	0.76916	-0.523214	-1.47024	0.00497606	0.0590754
hsa-miR-150-5p	-0.0148293	6.22453	0.885304	0.995903	0.275176	6.22453	0.00517559	0.0599506
hsa-miR-3117-3p	-0.0318473	2.41553	0.741744	0.995903	-0.258229	2.41553	0.00530777	0.0606394
hsa-miR-6808-3p	-0.00013094	0.035403	0.99917	0.999362	-0.334617	0.035403	0.0056332	0.0634877
hsa-miR-5004-3p	-0.099814	-1.66196	0.612034	0.976668	-0.52187	-1.66196	0.00571484	0.063549
hsa-miR-539-5p	-0.16108	4.54438	0.197382	0.799445	0.326633	4.54438	0.0061783	0.0669183
hsa-miR-22-3p	-0.0346401	9.33175	0.704751	0.995903	-0.239861	9.33175	0.00617219	0.0669183
hsa-miR-584-3p	-0.096479	-1.92435	0.694563	0.995903	0.641976	-1.92435	0.00628952	0.0672495
hsa-miR-323a-3p	-0.276873	9.63074	0.0188311	0.441475	-0.303942	9.63074	0.00660883	0.068615
hsa-miR-488-5p	0.0847343	2.66954	0.34755	0.83847	-0.234066	2.66954	0.00666405	0.068615
hsa-miR-199b-5p	0.00549576	4.65039	0.968853	0.999362	0.366151	4.65039	0.00655624	0.068615
hsa-miR-425-3p	-0.146908	5.88073	0.0249586	0.459712	-0.167785	5.88073	0.00699306	0.0711245
hsa-miR-513c-5p	-0.24213	-1.21344	0.248993	0.824109	-0.537646	-1.21344	0.0075443	0.0749042
hsa-miR-340-3p	-0.00519165	7.46654	0.94127	0.998609	-0.180387	7.46654	0.00750831	0.0749042
hsa-miR-660-5p	0.0838628	4.28348	0.169308	0.791197	0.154008	4.28348	0.00811191	0.0786667
hsa-miR-548k	0.0627626	0.934859	0.484579	0.926225	0.227613	0.934859	0.00810297	0.0786667
hsa-miR-222-3p	-0.162576	11.037	0.332437	0.83259	-0.423599	11.037	0.00826883	0.079
hsa-miR-27a-5p	-0.0287273	0.825629	0.873336	0.995903	0.454427	0.825629	0.00833573	0.079
hsa-miR-3605-3p	-0.129111	3.21659	0.172981	0.791197	-0.236531	3.21659	0.00883745	0.079252
hsa-miR-592	-0.0812967	3.76555	0.331448	0.83259	-0.210365	3.76555	0.00853293	0.079252
hsa-miR-155-5p	-0.0625576	5.5176	0.563499	0.960158	0.271286	5.5176	0.00878061	0.079252
hsa-miR-125b-2-3p	0.0192727	8.19557	0.764853	0.995903	0.161787	8.19557	0.00863002	0.079252
hsa-miR-598-3p	-0.022465	7.61119	0.782626	0.995903	0.204565	7.61119	0.00865012	0.079252
hsa-miR-30b-5p	-0.0354696	8.39943	0.614669	0.976668	0.17581	8.39943	0.00902118	0.080039
hsa-miR-876-3p	-0.147019	3.70956	0.295629	0.824109	0.344259	3.70956	0.010268	0.0901418
hsa-miR-183-5p	-0.0712419	3.1735	0.600766	0.972138	-0.332265	3.1735	0.0106861	0.0928358
hsa-miR-6747-3p	-0.244254	0.402995	0.0567301	0.613259	-0.30954	0.402995	0.011175	0.0960821
hsa-miR-432-5p	-0.145481	7.50299	0.171834	0.791197	-0.25679	7.50299	0.0113723	0.0967761
hsa-miR-96-5p	0.0212996	-0.183182	0.89648	0.995903	-0.397626	-0.183182	0.0114878	0.0967761
hsa-miR-151a-5p	0.0576748	3.77048	0.578248	0.968391	-0.249132	3.77048	0.0119539	0.0987086
hsa-miR-509-3p	-0.0874395	1.1703	0.640726	0.985914	-0.452073	1.1703	0.011846	0.0987086
hsa-miR-2467-5p	0.15875	-1.86316	0.431119	0.898884	-0.483904	-1.86316	0.0120856	0.0988172
hsa-miR-4999-3p	0.718009	-1.54351	0.0385337	0.537184	0.826057	-1.54351	0.0122767	0.0994056
hsa-miR-4798-5p	0.330127	-1.38259	0.0773745	0.642523	0.442766	-1.38259	0.0129821	0.104106
hsa-miR-15b-3p	-0.0492794	1.88011	0.539881	0.941969	-0.189828	1.88011	0.0134462	0.105793
hsa-miR-200b-3p	0.0127908	4.55014	0.877432	0.995903	-0.195936	4.55014	0.01342	0.105793
hsa-miR-1908-5p	0.139843	2.02349	0.481965	0.924044	-0.467781	2.02349	0.013842	0.10789
hsa-miR-487a-3p	-0.102474	4.4184	0.208391	0.815953	-0.189063	4.4184	0.0148313	0.114531
hsa-miR-133a-3p	0.152872	6.46638	0.412853	0.886064	0.430425	6.46638	0.0155551	0.119018
hsa-miR-323b-3p	-0.211917	7.64795	0.16776	0.791197	-0.353044	7.64795	0.0158293	0.120015
hsa-miR-26a-2-3p	0.0322623	1.44428	0.735041	0.995903	0.219225	1.44428	0.016032	0.120457
hsa-miR-377-5p	-0.182893	4.25361	0.186004	0.799445	0.315394	4.25361	0.0164867	0.121721
hsa-miR-137-5p	-0.0520426	2.6836	0.667982	0.991276	-0.277827	2.6836	0.0164922	0.121721
hsa-miR-342-5p	0.187688	6.00266	0.0464201	0.562567	-0.213241	6.00266	0.017124	0.122064
hsa-miR-5695	0.177625	-1.17904	0.273323	0.824109	0.369619	-1.17904	0.0170423	0.122064
hsa-miR-99b-3p	0.0300599	7.33238	0.60719	0.973876	0.133013	7.33238	0.0171085	0.122064
hsa-miR-1306-3p	0.00618489	1.44793	0.944727	0.998609	-0.203694	1.44793	0.016857	0.122064
hsa-miR-3620-3p	-0.504869	-0.962665	0.00908172	0.392614	-0.430964	-0.962665	0.0183634	0.129789
hsa-miR-12136	-0.0981419	7.36975	0.465886	0.918784	0.300581	7.36975	0.0190857	0.13376
hsa-miR-760	-0.175394	6.82892	0.0957219	0.646332	-0.233452	6.82892	0.01957	0.136012
hsa-miR-29c-3p	0.0196345	11.4545	0.785768	0.995903	0.16061	11.4545	0.0198439	0.136775
hsa-miR-1185-1-3p	-0.201383	2.35632	0.105065	0.689956	-0.274082	2.35632	0.0202425	0.138379
hsa-miR-152-5p	-0.470323	-0.980077	0.00146536	0.174588	-0.32123	-0.980077	0.0209346	0.140802
hsa-miR-7-1-3p	0.0544746	3.31891	0.509119	0.927086	0.181724	3.31891	0.0208487	0.140802
hsa-miR-378i	0.120533	4.45333	0.118122	0.724368	0.168581	4.45333	0.0213892	0.142709
hsa-miR-6764-5p	0.244173	-1.28778	0.154424	0.791197	-0.375293	-1.28778	0.0217367	0.142743
hsa-miR-106b-3p	-0.0615202	6.33647	0.508101	0.927086	0.203321	6.33647	0.0216941	0.142743
hsa-miR-339-3p	-0.108782	6.26868	0.0649021	0.64158	-0.127689	6.26868	0.0223447	0.144503
hsa-miR-221-5p	-0.141674	6.15383	0.0945871	0.646332	0.1838	6.15383	0.0223512	0.144503
hsa-miR-144-3p	0.132858	3.47377	0.527366	0.937357	-0.456593	3.47377	0.0228294	0.146459
hsa-miR-4797-5p	-0.381277	-0.196869	0.00628351	0.375581	-0.298957	-0.196869	0.0233777	0.146594
hsa-miR-522-3p	0.324511	0.216851	0.0781627	0.642523	-0.399317	0.216851	0.0232445	0.146594
hsa-miR-410-3p	-0.118074	7.17389	0.204063	0.806932	-0.200592	7.17389	0.0233636	0.146594
hsa-miR-6881-3p	-0.540789	-1.69599	0.00982031	0.392614	-0.446493	-1.69599	0.0239259	0.146722
hsa-miR-5701	0.732734	1.23453	0.0766381	0.642523	0.891586	1.23453	0.0235889	0.146722
hsa-miR-6724-5p	-0.0522389	2.76883	0.761125	0.995903	0.369893	2.76883	0.0238624	0.146722
hsa-miR-708-5p	0.0264509	7.78477	0.739646	0.995903	0.169605	7.78477	0.0253572	0.154364
hsa-miR-2355-5p	-0.121242	0.663116	0.400899	0.884523	-0.304717	0.663116	0.0271739	0.163043
hsa-miR-320e	0.0221948	0.728973	0.857938	0.995903	0.261294	0.728973	0.0271297	0.163043
hsa-miR-153-5p	0.132589	0.853512	0.263137	0.824109	0.247443	0.853512	0.0284234	0.168077
hsa-miR-6516-5p	-0.0927296	2.40667	0.268515	0.824109	-0.174643	2.40667	0.0285604	0.168077
hsa-miR-629-3p	0.10578	0.488952	0.306576	0.825935	0.215327	0.488952	0.0290206	0.168077
hsa-miR-505-5p	-0.0812338	1.84705	0.502179	0.927086	-0.252153	1.84705	0.0289128	0.168077
hsa-miR-29a-3p	0.0225575	11.6677	0.758335	0.995903	0.152704	11.6677	0.0289293	0.168077
hsa-miR-455-3p	0.186995	2.89883	0.0850758	0.646332	0.222985	2.89883	0.0302474	0.173974
hsa-miR-105-3p	-0.192897	-0.00365599	0.259071	0.824109	-0.353364	-0.00365599	0.0307506	0.175658
hsa-miR-208b-3p	-0.302866	-1.88881	0.176766	0.791197	-0.452369	-1.88881	0.0337337	0.187395
hsa-miR-329-3p	-0.120761	7.91459	0.182748	0.799445	-0.182966	7.91459	0.0336247	0.187395
hsa-miR-374a-5p	-0.0539278	7.54333	0.465325	0.918784	-0.149236	7.54333	0.0338764	0.187395
hsa-miR-299-5p	0.0816894	1.91588	0.539302	0.941969	0.268616	1.91588	0.0339289	0.187395
hsa-miR-31-5p	0.0242352	4.55616	0.862097	0.995903	0.282404	4.55616	0.0335531	0.187395
hsa-miR-4797-3p	-0.386055	-0.146584	0.00583108	0.375581	-0.278928	-0.146584	0.0347585	0.188238
hsa-miR-532-5p	0.046852	7.48085	0.341697	0.83847	0.0989785	7.48085	0.0347532	0.188238
hsa-miR-532-3p	0.0651175	1.24755	0.554817	0.958008	0.221901	1.24755	0.0344668	0.188238
hsa-miR-6721-5p	-0.319284	0.356989	0.0186713	0.441475	-0.270298	0.356989	0.0353765	0.189162
hsa-miR-195-5p	0.0418432	6.60251	0.514811	0.928515	0.128704	6.60251	0.0353827	0.189162
hsa-miR-656-3p	-0.0400313	6.1112	0.748657	0.995903	-0.249621	6.1112	0.036063	0.191571
hsa-miR-346	-0.114008	5.00666	0.283486	0.824109	-0.210786	5.00666	0.0369188	0.194875
hsa-miR-1343-3p	-0.23551	3.02767	0.0775927	0.642523	-0.262402	3.02767	0.037912	0.195625
hsa-miR-107	-0.0877699	11.4753	0.196944	0.799445	0.134006	11.4753	0.0382336	0.195625
hsa-miR-6862-5p	-0.26293	-0.868569	0.266268	0.824109	-0.467874	-0.868569	0.0382056	0.195625
hsa-miR-1247-5p	0.153683	0.351174	0.37496	0.854417	0.342104	0.351174	0.037891	0.195625
hsa-miR-4705	0.0694905	1.97568	0.467555	0.918784	0.188767	1.97568	0.0381755	0.195625
hsa-miR-409-3p	-0.210548	8.1765	0.0147627	0.424554	-0.167465	8.1765	0.0398024	0.199513
hsa-let-7e-3p	0.163455	4.42309	0.0567884	0.613259	0.166875	4.42309	0.0397839	0.199513
hsa-miR-758-3p	-0.159509	5.367	0.116367	0.718888	-0.198174	5.367	0.039705	0.199513
hsa-miR-4671-3p	-0.224374	-1.50223	0.137397	0.784854	-0.29478	-1.50223	0.0401896	0.199513
hsa-miR-6862-3p	0.107495	-1.19153	0.607213	0.973876	-0.41006	-1.19153	0.0400631	0.199513
hsa-miR-376b-3p	-0.202625	1.54306	0.0289886	0.493398	-0.179366	1.54306	0.0410451	0.200719
hsa-miR-3943	-0.138445	0.724689	0.25875	0.824109	-0.238265	0.724689	0.0411547	0.200719
hsa-miR-370-3p	-0.100659	10.215	0.306624	0.825935	-0.191565	10.215	0.0408494	0.200719
hsa-miR-1911-5p	0.441853	-0.835358	0.172844	0.791197	0.623868	-0.835358	0.0417839	0.201996
hsa-miR-4733-3p	-0.266102	-1.6743	0.161058	0.791197	-0.366452	-1.6743	0.0423852	0.201996
hsa-miR-888-5p	0.242225	-1.14048	0.201388	0.803625	0.366927	-1.14048	0.042267	0.201996
hsa-miR-412-5p	0.443103	2.34505	0.2421	0.824109	0.731755	2.34505	0.0419898	0.201996
hsa-miR-135a-3p	0.195362	-1.68027	0.271727	0.824109	0.342537	-1.68027	0.0428844	0.203214
hsa-miR-216a-5p	-0.435095	-1.00867	0.0571593	0.613259	-0.436324	-1.00867	0.0445319	0.204603
hsa-miR-541-5p	-0.236395	0.123238	0.0564628	0.613259	-0.23614	0.123238	0.0446851	0.204603
hsa-miR-4999-5p	0.08387	-0.016734	0.471589	0.918784	0.222996	-0.016734	0.0448949	0.204603
hsa-miR-1179	-0.0370161	0.572018	0.7779	0.995903	0.252041	0.572018	0.0442055	0.204603
hsa-miR-181c-3p	-0.0242708	6.07675	0.724283	0.995903	0.131671	6.07675	0.0443833	0.204603
hsa-miR-589-5p	-0.0138869	4.19158	0.882401	0.995903	0.179237	4.19158	0.0447766	0.204603
hsa-miR-548ba	0.353403	-0.888743	0.147479	0.791197	0.463263	-0.888743	0.0458028	0.206171
hsa-miR-6735-3p	-0.173439	-1.27291	0.293415	0.824109	-0.31377	-1.27291	0.0459738	0.206171
hsa-miR-766-3p	-0.0203002	2.88481	0.870304	0.995903	0.235918	2.88481	0.0459806	0.206171
hsa-miR-1185-2-3p	-0.186718	2.227	0.130728	0.773243	-0.232586	2.227	0.0471371	0.210226
hsa-miR-6842-5p	-0.157707	0.0369582	0.236053	0.824109	-0.250203	0.0369582	0.048714	0.216104
hsa-miR-7156-3p	-0.630301	-1.79652	0.00122014	0.169599	-0.354341	-1.79652	0.0519716	0.225752
hsa-miR-516b-5p	0.643223	0.585457	0.00232351	0.242226	0.19813	0.585457	0.316587	0.598715
hsa-miR-146b-5p	-0.195367	10.6833	0.00484283	0.375581	0.0530246	10.6833	0.413839	0.690284
hsa-miR-5100	1.19993	-2.04511	0.00578596	0.375581	0.431597	-2.04511	0.289413	0.562635
hsa-miR-517c-3p	0.638638	-1.8774	0.00650055	0.375581	0.243203	-1.8774	0.269162	0.54282
hsa-miR-433-5p	-0.349555	1.3272	0.00654325	0.375581	-0.0218059	1.3272	0.855871	0.922218
hsa-miR-6739-3p	-0.34258	-0.826652	0.00675506	0.375581	-0.214262	-0.826652	0.072335	0.269794
hsa-miR-4758-5p	0.583412	-1.9782	0.00951567	0.392614	0.0485797	-1.9782	0.817534	0.907887
hsa-miR-6834-5p	-0.56563	-0.0931105	0.00977884	0.392614	-0.0442634	-0.0931105	0.82917	0.912626
hsa-miR-187-5p	0.496548	-1.78832	0.0103031	0.392614	0.350886	-1.78832	0.0543715	0.230182
hsa-miR-5010-5p	-0.277369	1.21984	0.0103567	0.392614	-0.19217	1.21984	0.0593538	0.245055
hsa-miR-302b-3p	0.437638	-0.367625	0.0116619	0.413554	0.207056	-0.367625	0.205158	0.482106
hsa-miR-1304-3p	-0.303653	-0.523731	0.0123967	0.413554	-0.166545	-0.523731	0.145297	0.394716
hsa-miR-23b-3p	-0.189682	11.715	0.01343	0.418705	-0.0300687	11.715	0.675764	0.832477
hsa-miR-129-5p	-0.288553	12.0208	0.0135692	0.418705	-0.0618572	12.0208	0.572111	0.776114
hsa-miR-206	0.40542	-0.126839	0.0140573	0.418705	0.286443	-0.126839	0.0670725	0.255917
hsa-miR-23c	-0.225366	10.1878	0.0158739	0.427824	-0.0954731	10.1878	0.276606	0.548256
hsa-miR-6843-3p	0.237014	0.929849	0.0179777	0.441475	-0.0291779	0.929849	0.756423	0.872555
hsa-miR-146b-3p	-0.245343	3.93729	0.0188304	0.441475	0.155649	3.93729	0.112957	0.351612
hsa-miR-221-3p	-0.221683	11.2463	0.019258	0.441475	-0.111709	11.2463	0.209684	0.484774
hsa-miR-455-5p	0.210321	5.61654	0.0199858	0.441475	0.101002	5.61654	0.234188	0.509674
hsa-miR-192-5p	-0.150021	7.19977	0.0201152	0.441475	0.0222076	7.19977	0.713619	0.851442
hsa-miR-548j-5p	-0.457741	-1.77484	0.0208305	0.445453	-0.346617	-1.77484	0.0635319	0.254436
hsa-miR-2115-3p	0.44923	-1.53877	0.02157	0.449734	0.342033	-1.53877	0.0637615	0.254436
hsa-miR-103a-2-5p	-0.448023	-1.63543	0.0229241	0.449745	0.105454	-1.63543	0.567999	0.774038
hsa-miR-1225-5p	-0.782394	-1.37604	0.0233168	0.449745	-0.545862	-1.37604	0.0939187	0.31847
hsa-miR-204-3p	0.225457	3.89945	0.0234001	0.449745	-0.0810229	3.89945	0.385486	0.673994
hsa-miR-1250-5p	-0.290916	4.42914	0.0237276	0.449745	-0.0698543	4.42914	0.562558	0.7704
hsa-miR-517a-3p	0.489843	-1.62491	0.025907	0.459712	0.146153	-1.62491	0.480407	0.731393
hsa-miR-517b-3p	0.489843	-1.62491	0.025907	0.459712	0.146153	-1.62491	0.480407	0.731393
hsa-miR-5680	-0.283769	0.264771	0.0287246	0.493398	0.110072	0.264771	0.367702	0.658076
hsa-miR-337-5p	0.27136	0.304579	0.030864	0.493777	-0.0106877	0.304579	0.928087	0.962776
hsa-miR-624-5p	-0.354448	-1.37786	0.030903	0.493777	-0.262243	-1.37786	0.0909538	0.314753
hsa-miR-23a-3p	-0.180727	11.0513	0.0312852	0.493777	0.0219357	11.0513	0.780774	0.883536
hsa-miR-877-5p	-0.199708	3.30706	0.0318621	0.493777	-0.0942027	3.30706	0.281535	0.554751
hsa-miR-431-3p	-0.266555	6.00203	0.0319712	0.493777	0.00714162	6.00203	0.951147	0.974516
hsa-miR-489-3p	0.607363	-1.27076	0.0326581	0.495216	0.151275	-1.27076	0.572274	0.776114
hsa-miR-6894-3p	-0.367105	-1.34376	0.0356301	0.530635	-0.151135	-1.34376	0.357921	0.646117
hsa-miR-340-5p	-0.188179	10.3848	0.0371914	0.537184	-0.142067	10.3848	0.0956036	0.318934
hsa-miR-219a-1-3p	-0.270784	-0.791391	0.0386212	0.537184	0.00716414	-0.791391	0.953619	0.975602
hsa-miR-4780	-0.430135	-1.33204	0.0386464	0.537184	0.0642067	-1.33204	0.742237	0.869222
hsa-miR-190a-5p	-0.215504	2.51582	0.039796	0.544096	0.142856	2.51582	0.148162	0.39545
hsa-miR-1270	-0.418368	-0.342698	0.0429081	0.561188	-0.36647	-0.342698	0.0611929	0.250171
hsa-miR-891a-5p	0.326674	-0.432995	0.0430648	0.561188	0.236178	-0.432995	0.122046	0.362228
hsa-miR-6853-3p	-0.229474	0.287352	0.0449098	0.562567	-0.202352	0.287352	0.0619038	0.251843
hsa-miR-431-5p	-0.340273	-0.765845	0.0469506	0.562567	-0.0564487	-0.765845	0.726537	0.857981
hsa-miR-1323	0.362485	-0.857583	0.0469851	0.562567	-0.134604	-0.857583	0.435213	0.702791
hsa-miR-3663-3p	-0.491931	-1.79402	0.0470616	0.562567	-0.134017	-1.79402	0.565076	0.771315
hsa-miR-376a-3p	-0.176836	3.09176	0.0472178	0.562567	-0.130333	3.09176	0.121101	0.362228

## Sheet: ST  2A
Supplemental Table 2A Brain miRNAs identified in Takousi et al., 2019 Meta-Analysis and their results from this study (AD vs. ND)
miRNA	Takousi et al., 2019						This study
	Total AD.HC.	Data.sets	Data.set.specific.expression	Overall.expression	p.value	Classification.of.evidence	IFG				STG
							logFC	AveExpr	P.Value	adj.P.Val	logFC	AveExpr	P.Value	adj.P.Val
hsa-miR-132-5p	57 (27,30)	5	-, -, +, -, -	Down	3.01e-10	Suggestive	-0.740963	7.40309	1.61107e-07	6.71817e-05	-0.656925	7.40309	7.96248e-07	0.000481007
hsa-miR-146a-5p	235 (124,111)	12	+, -, +, +, +, +, -, +, -, +, +, +	Up	4.88e-07	Suggestive	0.0366917	8.40303	0.632592	0.982462	0.293264	8.40303	8.20573e-05	0.00427724
hsa-miR-501-3p	68 (38,30)	4	+, +, +, +	Up	2.03e-11	Strong	0.0157013	5.73682	0.829408	0.995903	0.273171	5.73682	0.00010978	0.00470733
hsa-miR-34a-5p	122 (65,57)	7	-, +, +, +, +, -, +	Up	1.89e-07	Suggestive	0.103266	5.25213	0.564442	0.960158	0.597168	5.25213	0.000540814	0.0155531
hsa-miR-454-3p	33 (16,17)	4	+, +, +, +	Up	4.86e-06	Strong	-0.0921818	3.7174	0.243023	0.824109	0.229279	3.7174	0.00243225	0.0409183
hsa-miR-323a-3p	97 (55,42)	5	+, -, -, +, -	Down	1.05e-05	Suggestive	-0.276873	9.63074	0.0188311	0.441475	-0.303942	9.63074	0.00660883	0.068615
hsa-miR-29c-3p	89 (45,44)	5	-, -, -, -, -	Down	2.65e-05	Strong	0.0196345	11.4545	0.785768	0.995903	0.16061	11.4545	0.0198439	0.136775
hsa-miR-7-1-3p	23 (11,12)	3	-, +, +	Up	5.71e-09	Suggestive	0.0544746	3.31891	0.509119	0.927086	0.181724	3.31891	0.0208487	0.140802
hsa-miR-195-5p	177 (104,73)	7	+, +, +, +, +, -, +	Up	3.74e-07	Strong	0.0418432	6.60251	0.514811	0.928515	0.128704	6.60251	0.0353827	0.189162
hsa-miR-370-3p	97 (57,40)	5	+, -, -, -, +	Down	6.23e-05	Suggestive	-0.100659	10.215	0.306624	0.825935	-0.191565	10.215	0.0408494	0.200719
hsa-miR-125b-5p	122 (64,58)	11	+, +, +, +, +, +, +, +, +, +, +	Up	4.13e-13	Strong	-0.114384	14.6654	0.106745	0.692137	-0.115551	14.6654	0.0854508	0.303259
hsa-miR-340-5p	40 (21,19)	4	-, +, -, +	Down	1.41e-07	Suggestive	-0.188179	10.3848	0.0371914	0.537184	-0.142067	10.3848	0.0956036	0.318934
hsa-miR-769-5p	109 (62,47)	5	-, -, -, +, -	Down	1.33e-05	Suggestive	-0.117145	9.38338	0.250108	0.824109	-0.152906	9.38338	0.113471	0.351612
hsa-miR-181c-5p	65 (31,34)	6	-, -, -, -, -, -	Down	9.49e-07	Strong	-0.0117204	5.76793	0.893132	0.995903	0.126221	5.76793	0.127429	0.37236
hsa-miR-488-3p	23 (11,12)	3	-, +, +	Up	2.53e-05	Suggestive	-0.0342173	4.88397	0.650201	0.987735	-0.106624	4.88397	0.136447	0.383153
hsa-miR-223-3p	97 (57,40)	5	-, +, +, +, +	Up	1.65e-06	Suggestive	0.0338129	3.58974	0.733395	0.995903	0.116575	3.58974	0.215283	0.488564
hsa-miR-455-5p	85 (51,34)	4	+, +, +, +	Up	1.58e-05	Strong	0.210321	5.61654	0.0199858	0.441475	0.101002	5.61654	0.234188	0.509674
hsa-miR-363-3p	97 (57,40)	5	-, +, +, +, +	Up	6.57e-06	Suggestive	0.184658	8.3647	0.0806352	0.646332	0.0719819	8.3647	0.469743	0.723253
hsa-miR-152-3p	97 (55,42)	5	-, +, +, +, +	Up	1.54e-05	Suggestive	-0.065733	8.06405	0.362322	0.851916	0.0462747	8.06405	0.49751	0.744925
hsa-miR-487b-3p	97 (57,40)	5	+, -, -, -, +	Down	7.14e-06	Suggestive	-0.0809241	7.90172	0.286019	0.824109	0.0452534	7.90172	0.527452	0.762382
hsa-miR-885-3p	23 (11,12)	3	-, -, +	Down	2.86e-11	Suggestive	0.0470536	4.54646	0.654924	0.987735	0.0598253	4.54646	0.547979	0.768477
hsa-miR-129-5p	166 (100,66)	6	+, -, -, -, -, -	Down	3.84e-07	Strong	-0.288553	12.0208	0.0135692	0.418705	-0.0618572	12.0208	0.572111	0.776114
hsa-miR-129-2-3p	161 (95,66)	5	-, -, +, -, -	Down	1.16e-06	Suggestive	-0.376413	4.70587	0.0647421	0.64158	-0.101914	4.70587	0.594643	0.786026
hsa-miR-485-5p	113 (56,57)	6	+, -, -, -, -, +	Down	9.1e-05	Suggestive	-0.0298582	8.08279	0.774506	0.995903	-0.023448	8.08279	0.811974	0.90412
hsa-miR-138-5p	161 (96,65)	6	-, -, -, -, -, -	Down	5.5e-08	Strong	-0.103776	8.04949	0.347854	0.83847	-0.0141918	8.04949	0.891841	0.939136

## Sheet: ST 2B
Supplemental Table 2B Significantly or nominally differentiated expressed miRNA previously implicated in AD experimentally, or reported to be differentially expressed in previously (not an exhaustive search) or identified in the Takousis et al., meta-analysis study.
miRNA	IFG	STG	Biological Relevance	Reference*	Takousi et al., 2019 Meta-Analysis	Nagaraj et al., 2019	hippocampus	medial frontal gyrus	cerebellum
Amyloid hypothesis
hsa-miR-339-5p	-	--	Was reported to down-regulate BACE1 expression and was reported to be down-regulated in AD brain	Long et al., 2014
hsa-miR-221-3p	-		Was reported to down-regulate ADAM10 expression (processes Aβ precursor protein) and was reported to be down-regulated in AD brain	Manzine et al., 2018
hsa-miR-144-3p		-	Down-regulates ADAM10 expression (processes Aβ precursor protein) and was reported to be down-regulated in AD brain	Cheng et al., 2013; Manzine et al., 2018
hsa-let-7g-5p		++	C. elegans homolog of APP, APP-like-1 (apl-1) showed significant genetic interactions with let-7 family of microRNAs and let-7-targeted heterochronic genes. The level of the apl-1 transcription was modulated by the activity of let-7 family of microRNAs. Reported to be down-regulated in blood in 2 studies	Niwa et al., 2008; Nagaraj et al., 2009		X
hsa-miR-328-3p		-	miR-328 recognized specific binding site(s) in the 3′UTR of BACE1 mRNA and exerted regulatory effects on BACE1 protein expression in cultured neuronal cells	Boissonneault et al., 2009
Tau hypothesis
hsa-miR-34a-5p		++	miR-34a was showed to repress the expression of endogenous tau protein in human neuroblastoma cell line M17D cells. Conversely, inhibition of endogenously expressed miR-34 family members leaded to increased endogenous tau expression. hsa-miR-34a-5p was identified as suggestively up-regulated (p = 1.89x10-7) in Takousi et al., 2019 meta-analysis.	Dickson et al., 2013	X
hsa-miR-212-5p	--	--	miR-132/212 deficiency in mice leads to increased tau expression, phosphorylation and aggregation.	Smith et al., 2015
hsa-miR-212-3p	--	-	Associated with tau and plaque accumulation in the brain
hsa-miR-132-5p	--	--	miR-132/212 deficiency in mice leads to increased tau expression, phosphorylation and aggregation. miR-132 directly targets tau mRNA to regulate its expression. miR-132 plays a role in neurogenesis and neuronal differentiation. MiR-132, an inhibitor of p250GAP translation, is consistently down in hippocampus, a site of neurogenesis in the adult. p250GAP has been characterized as having important …	Lukiw et al., 2007; Smith et al., 2015	X		Cogswell et al., 2008	Cogswell et al., 2008	Cogswell et al., 2008
hsa-miR-132-3p	--			Lukiw et al., 2007;
Immune-related
hsa-miR-146a-5p		++	miR-146a targets IL-1 receptor-associated kinase 1 (IRAK1) and TNF receptor-associated factor 6 (TRAF6) which are key adapter molecules in TLR and IL-1 receptor signaling cascades, mediates activation of NF-kB and AP-1 pathways.[10] miR-146a also down-regulates complement factor H (CFH), an important repressor of the inflammatory response in the brain, highlighting the inflammatory component in t…	Taganov et al., 2006; Lukiw et al., 2008; Takousi et al., 2019	X	X
Cell death / phagocytosis
hsa-miR-128-1-5p		++	Down-regulates lysosomal enzymes and upregulated in monocytes of AD patients; hsa-miR-128-3p identified as suggestively up-regulated in blood (p = 1.53x10-6) in Takousi et al., 2019 meta-analysis	Lukiw et al., 2007; Takousi et al., 2019
Other prior corrobaorating evidence
hsa-miR-454-3p		++	hsa-miR-454-3p was identified as strongly up-regulated in brain (p = 4.86x10-6) in Takousi et al., 2019 meta-analysis	Takousi et al., 2019	X
hsa-miR-455-5p	+		hsa-miR-455-5p was identified as strongly up-regulated (p = 1.58x10-5) in Takousi et al., 2019 meta-analysis.	Takousi et al., 2019	X
hsa-miR-323a-3p	-	-	hsa-miR-323a-3p was identified as suggestively down-regulated (p = 1.05x10-5) in Takousi et al., 2019 meta-analysis.	Takousi et al., 2019	X
hsa-miR-129-5p	-		hsa-miR-129-5p was identified as strongly down-regulated (p = 3.84x10-7) in Takousi et al., 2019 meta-analysis.	Takousi et al., 2019	X
hsa-miR-502-3p		++	Reported previously to be up-regulated in plasma and down-regulated in blood. Discordant directionality of dysregulation as reviewed by Nagaraj et al., 2019	Satoh et al., 2015; Nagaraj et al., 2017		X
hsa-miR-30a-3p		++	Reported previously to be down-regulated in CSF by Lusardi et al., 2017 but up-regulated in CSF by Cogswell et al., 2008. Discordant directionality of dysregulation as reviewed by Nagaraj et al., 2019	Cogswell et al., 2008; Lusardi et al., 2017		X
hsa-miR-125b-2-3p		+	Down-regulation of miR-125b was noted in serum and CSF of AD patients.	Lukiw et al., 2007; Galimberti et al., 2014		X
hsa-miR-501-3p		++	Serum hsa-miR-501-3p levels were downregulated in AD patients, and its lower levels significantly correlated with lower Mini-Mental State Examination scores. Contrary to its serum levels, hsa-miR-501-3p was remarkably upregulated in the same donors’ AD brains. hsa-miR-501-3p was identified as strongly up-regulated (p = 2.03x10-11) in Takousi et al., 2019 meta-analysis.	Hara et al., 2017; Takousi et al., 2019	X
hsa-miR-9-5p		++	Discordant directionality of dysregulation in blood and down-regulated in CSF as reviewed by Nagaraj et al., 2019			X
hsa-miR-15b-3p		-	Down-regulated in blood in three studies as reviewed by Nagaraj et al., 2019			X
hsa-miR-200b-3p		-	Discordant directionality of modulation as reviewed by Nagaraj et al., 2019			X
hsa-miR-425-3p	-	-	Up-regulated in blood in two studies as reviewed by Nagaraj et al., 2019			X
hsa-miR-425-5p		-	Up-regulated in blood in two studies as reviewed by Nagaraj et al., 2019			X
hsa-miR-155-5p		+	Up-regulated in blood in two studies as reviewed by Nagaraj et al., 2019			X
hsa-miR-135a-3p		+	Discordant directionality of modulation from 2 studies as reviewed by Nagaraj et al., 2019			X
++ denotes FDR adjusted p-value less than 0.05, while + denotes nominal p-value less than 0.05

## Sheet: ST 3A
Supplemental Table 3A Differentially expressed miRNA comparing AD vs. cognitively normal controls (FDR adjusted p-value less than 0.1) from the STG with its targets (experimentally observed or predicted with high confidence) differentially expressed in opposite direction in the paired mRNA-Seq data (p < 0.05)
ID	Symbol	Source	Confidence	Symbol		miRNA-Seq					mRNA-Seq
ID	Symbol	Source	Confidence		Pathway	logFC	AveExpr	t	P.Value	adj.P.Val	logFC	AveExpr	t	P.Value	adj.P.Val
hsa-let-7g-5p	let-7a-5p (and other miRNAs w/seed GAGGUAG)	TarBase	Experimentally Observed	ATP6V0A1	Iron homeostasis signaling pathway,Phagosome Maturation,Role of MAPK Signaling in Promoting the Pathogenesis of Influenza	0.192662	13.9368	3.96833	0.000111726	0.00470733	-0.128476	8.80721	-2.20111	0.0293381	0.1595
hsa-let-7g-5p	let-7a-5p (and other miRNAs w/seed GAGGUAG)	TargetScan Human	High (predicted)	ATPAF1	Mitochondrial Dysfunction,Oxidative Phosphorylation	0.192662	13.9368	3.96833	0.000111726	0.00470733	-0.112645	7.04017	-2.06281	0.0409471	0.191993
hsa-let-7g-5p	let-7a-5p (and other miRNAs w/seed GAGGUAG)	TargetScan Human	High (predicted)	BEGAIN		0.192662	13.9368	3.96833	0.000111726	0.00470733	-0.163674	6.30948	-1.99743	0.0476833	0.209566
hsa-let-7g-5p	let-7a-5p (and other miRNAs w/seed GAGGUAG)	Ingenuity Expert Findings	Experimentally Observed	BSG		0.192662	13.9368	3.96833	0.000111726	0.00470733	-0.156617	9.90427	-2.49627	0.0136906	0.102616
hsa-let-7g-5p	let-7a-5p (and other miRNAs w/seed GAGGUAG)	TargetScan Human	High (predicted)	C5orf51		0.192662	13.9368	3.96833	0.000111726	0.00470733	-0.211622	4.6509	-3.20208	0.00168314	0.0308183
hsa-let-7g-5p	let-7a-5p (and other miRNAs w/seed GAGGUAG)	TarBase	Experimentally Observed	CALCOCO2		0.192662	13.9368	3.96833	0.000111726	0.00470733	-0.202701	5.65475	-3.31195	0.00117433	0.0254378
hsa-let-7g-5p	let-7a-5p (and other miRNAs w/seed GAGGUAG)	miRecords	Experimentally Observed	CDK6	Aryl Hydrocarbon Receptor Signaling,Breast Cancer Regulation by Stathmin1,Cell Cycle Control of Chromosomal Replication,Cell Cycle: G1/S Checkpoint Regulation,Chronic Myeloid Leukemia Signaling,Cyclins and Cell Cycle Regulation,Glioblastoma Multiforme Signaling,Glioma Signaling,Hereditary Breast Cancer Signaling,Molecular Mechanisms of Cancer,Non-Small Cell Lung Cancer Signaling,Pyridoxal 5'-phos…	0.192662	13.9368	3.96833	0.000111726	0.00470733	-0.300286	3.42933	-3.26441	0.00137373	0.0276008
hsa-let-7g-5p	let-7a-5p (and other miRNAs w/seed GAGGUAG)	TargetScan Human	High (predicted)	CPEB2		0.192662	13.9368	3.96833	0.000111726	0.00470733	-0.303883	4.929	-3.75413	0.000252665	0.0105612
hsa-let-7g-5p	let-7a-5p (and other miRNAs w/seed GAGGUAG)	TargetScan Human	High (predicted)	CPEB3		0.192662	13.9368	3.96833	0.000111726	0.00470733	-0.249802	3.20464	-2.19428	0.0298361	0.160555
hsa-let-7g-5p	let-7a-5p (and other miRNAs w/seed GAGGUAG)	TargetScan Human	High (predicted)	CPEB4		0.192662	13.9368	3.96833	0.000111726	0.00470733	-0.201941	5.41533	-2.54864	0.0118738	0.0949216
hsa-let-7g-5p	let-7a-5p (and other miRNAs w/seed GAGGUAG)	TarBase	Experimentally Observed	CSDE1		0.192662	13.9368	3.96833	0.000111726	0.00470733	-0.145897	8.03249	-2.99024	0.00328529	0.044872
hsa-let-7g-5p	let-7a-5p (and other miRNAs w/seed GAGGUAG)	TarBase	Experimentally Observed	CSNK1D	Amyloid Processing,Circadian Rhythm Signaling,Dopamine-DARPP32 Feedback in cAMP Signaling,Gap Junction Signaling,HIPPO signaling,Hypoxia Signaling in the Cardiovascular System,p53 Signaling,Pyridoxal 5'-phosphate Salvage Pathway,Role of NFAT in Regulation of the Immune Response,Role of Wnt/GSK-3β Signaling in the Pathogenesis of Influenza,Salvage Pathways of Pyrimidine Ribonucleotides,Wnt/β-caten…	0.192662	13.9368	3.96833	0.000111726	0.00470733	-0.107054	6.9564	-2.13119	0.0347904	0.175015
hsa-let-7g-5p	let-7a-5p (and other miRNAs w/seed GAGGUAG)	TargetScan Human	High (predicted)	DCLRE1C	DNA Double-Strand Break Repair by Non-Homologous End Joining,Primary Immunodeficiency Signaling	0.192662	13.9368	3.96833	0.000111726	0.00470733	-0.335236	1.57022	-2.89927	0.00433331	0.0537575
hsa-let-7g-5p	let-7a-5p (and other miRNAs w/seed GAGGUAG)	miRecords	Experimentally Observed	DICER1		0.192662	13.9368	3.96833	0.000111726	0.00470733	-0.222044	5.13411	-3.07586	0.00251725	0.0388359
hsa-let-7g-5p	let-7a-5p (and other miRNAs w/seed GAGGUAG)	TarBase	Experimentally Observed	DOCK5		0.192662	13.9368	3.96833	0.000111726	0.00470733	-0.470445	3.42795	-3.32598	0.00112086	0.02478
hsa-let-7g-5p	let-7a-5p (and other miRNAs w/seed GAGGUAG)	TargetScan Human	High (predicted)	DUSP18	Protein Kinase A Signaling	0.192662	13.9368	3.96833	0.000111726	0.00470733	-0.376854	0.666102	-2.57772	0.0109611	0.0906922
hsa-let-7g-5p	let-7a-5p (and other miRNAs w/seed GAGGUAG)	TargetScan Human,miRecords	Experimentally Observed,High (predicted)	AGO4	EIF2 Signaling,HOTAIR Regulatory Pathway,Inhibition of ARE-Mediated mRNA Degradation Pathway,Insulin Secretion Signaling Pathway,Regulation of eIF4 and p70S6K Signaling	0.192662	13.9368	3.96833	0.000111726	0.00470733	-0.15757	4.07282	-2.47071	0.0146644	0.106148
hsa-let-7g-5p	let-7a-5p (and other miRNAs w/seed GAGGUAG)	TargetScan Human	High (predicted)	SLF2		0.192662	13.9368	3.96833	0.000111726	0.00470733	-0.128559	4.82611	-1.99121	0.0483704	0.211761
hsa-let-7g-5p	let-7a-5p (and other miRNAs w/seed GAGGUAG)	TargetScan Human	High (predicted)	FIGN		0.192662	13.9368	3.96833	0.000111726	0.00470733	-0.520665	0.903917	-3.15076	0.00198525	0.0341538
hsa-let-7g-5p	let-7a-5p (and other miRNAs w/seed GAGGUAG)	TarBase,TargetScan Human	Experimentally Observed,Moderate (predicted)	FNDC3A		0.192662	13.9368	3.96833	0.000111726	0.00470733	-0.180114	4.4358	-2.60382	0.0101961	0.0875247
hsa-let-7g-5p	let-7a-5p (and other miRNAs w/seed GAGGUAG)	TargetScan Human	High (predicted)	GNPTAB		0.192662	13.9368	3.96833	0.000111726	0.00470733	-0.29605	5.63851	-4.76474	4.61156e-06	0.00106553
hsa-let-7g-5p	let-7a-5p (and other miRNAs w/seed GAGGUAG)	TargetScan Human	High (predicted)	GXYLT1		0.192662	13.9368	3.96833	0.000111726	0.00470733	-0.253898	2.8767	-3.379	0.000938676	0.0220874
hsa-let-7g-5p	let-7a-5p (and other miRNAs w/seed GAGGUAG)	TargetScan Human	High (predicted)	IGF1R	Cardiac Hypertrophy Signaling,Cardiac Hypertrophy Signaling (Enhanced),CREB Signaling in Neurons,EIF2 Signaling,Estrogen Receptor Signaling,Estrogen-Dependent Breast Cancer Signaling,Glioblastoma Multiforme Signaling,Glioma Signaling,Growth Hormone Signaling,Hepatic Fibrosis / Hepatic Stellate Cell Activation,Huntington's Disease Signaling,IGF-1 Signaling,IL-15 Production,NF-κB Signaling,PTEN Sig…	0.192662	13.9368	3.96833	0.000111726	0.00470733	-0.154259	5.70694	-2.4999	0.0135571	0.101868
hsa-let-7g-5p	let-7a-5p (and other miRNAs w/seed GAGGUAG)	TargetScan Human	High (predicted)	KIAA1328		0.192662	13.9368	3.96833	0.000111726	0.00470733	-0.253937	2.42233	-2.58353	0.0107864	0.0899834
hsa-let-7g-5p	let-7a-5p (and other miRNAs w/seed GAGGUAG)	TarBase,miRecords	Experimentally Observed	KRAS	14-3-3-mediated Signaling,Actin Cytoskeleton Signaling,Actin Nucleation by ARP-WASP Complex,Acute Myeloid Leukemia Signaling,Acute Phase Response Signaling,Adrenomedullin signaling pathway,Agrin Interactions at Neuromuscular Junction,Aldosterone Signaling in Epithelial Cells,Angiopoietin Signaling,Antiproliferative Role of Somatostatin Receptor 2,Apelin Endothelial Signaling Pathway,Apoptosis Sig…	0.192662	13.9368	3.96833	0.000111726	0.00470733	-0.137361	4.74772	-2.24403	0.0263729	0.149282
hsa-let-7g-5p	let-7a-5p (and other miRNAs w/seed GAGGUAG)	miRecords	Experimentally Observed	KRT19	Glucocorticoid Receptor Signaling	0.192662	13.9368	3.96833	0.000111726	0.00470733	-0.716931	-0.607805	-2.19114	0.0300672	0.160784
hsa-let-7g-5p	let-7a-5p (and other miRNAs w/seed GAGGUAG)	TargetScan Human,miRecords	Experimentally Observed,Moderate (predicted)	MED28		0.192662	13.9368	3.96833	0.000111726	0.00470733	-0.18092	3.38921	-2.54919	0.0118561	0.0948715
hsa-let-7g-5p	let-7a-5p (and other miRNAs w/seed GAGGUAG)	TargetScan Human	High (predicted)	MIB1		0.192662	13.9368	3.96833	0.000111726	0.00470733	-0.236388	4.58989	-3.14209	0.00204097	0.034565
hsa-let-7g-5p	let-7a-5p (and other miRNAs w/seed GAGGUAG)	TarBase,TargetScan Human,miRecords	Experimentally Observed,Moderate (predicted)	MTPN		0.192662	13.9368	3.96833	0.000111726	0.00470733	-0.188298	6.17768	-3.23577	0.00150866	0.0291837
hsa-let-7g-5p	let-7a-5p (and other miRNAs w/seed GAGGUAG)	Ingenuity Expert Findings	Experimentally Observed	NID1		0.192662	13.9368	3.96833	0.000111726	0.00470733	-0.368465	2.31326	-2.30402	0.0226683	0.136684
hsa-let-7g-5p	let-7a-5p (and other miRNAs w/seed GAGGUAG)	TargetScan Human,miRecords	Experimentally Observed,High (predicted)	NRAS	14-3-3-mediated Signaling,Actin Cytoskeleton Signaling,Actin Nucleation by ARP-WASP Complex,Acute Myeloid Leukemia Signaling,Acute Phase Response Signaling,Adrenomedullin signaling pathway,Agrin Interactions at Neuromuscular Junction,Angiopoietin Signaling,Antiproliferative Role of Somatostatin Receptor 2,Apelin Endothelial Signaling Pathway,Apoptosis Signaling,Axonal Guidance Signaling,B Cell Re…	0.192662	13.9368	3.96833	0.000111726	0.00470733	-0.187201	4.12207	-3.16624	0.00188919	0.0331176
hsa-let-7g-5p	let-7a-5p (and other miRNAs w/seed GAGGUAG)	TargetScan Human	High (predicted)	PCTP		0.192662	13.9368	3.96833	0.000111726	0.00470733	-0.200355	2.2648	-2.09526	0.0379179	0.18423
hsa-let-7g-5p	let-7a-5p (and other miRNAs w/seed GAGGUAG)	TargetScan Human	High (predicted)	PDE12	cAMP-mediated signaling,Cardiac Hypertrophy Signaling (Enhanced),Cardiac β-adrenergic Signaling,G-Protein Coupled Receptor Signaling,Gustation Pathway,Protein Kinase A Signaling,Relaxin Signaling,tRNA Splicing	0.192662	13.9368	3.96833	0.000111726	0.00470733	-0.204952	3.13521	-2.67761	0.00828613	0.0777485
hsa-let-7g-5p	let-7a-5p (and other miRNAs w/seed GAGGUAG)	TarBase	Experimentally Observed	POM121/POM121C		0.192662	13.9368	3.96833	0.000111726	0.00470733	-0.159372	5.3415	-2.45348	0.0153554	0.109167
hsa-let-7g-5p	let-7a-5p (and other miRNAs w/seed GAGGUAG)	TargetScan Human	High (predicted)	PPP1R15B		0.192662	13.9368	3.96833	0.000111726	0.00470733	-0.118732	4.64979	-2.0242	0.0448196	0.202669
hsa-let-7g-5p	let-7a-5p (and other miRNAs w/seed GAGGUAG)	TargetScan Human	High (predicted)	PTAR1		0.192662	13.9368	3.96833	0.000111726	0.00470733	-0.266306	4.24443	-3.00719	0.00311797	0.0438836
hsa-let-7g-5p	let-7a-5p (and other miRNAs w/seed GAGGUAG)	TargetScan Human	High (predicted)	RAB11FIP4		0.192662	13.9368	3.96833	0.000111726	0.00470733	-0.197817	8.20863	-2.65516	0.00882989	0.08047
hsa-let-7g-5p	let-7a-5p (and other miRNAs w/seed GAGGUAG)	TargetScan Human	High (predicted)	RDX	Actin Cytoskeleton Signaling,Agranulocyte Adhesion and Diapedesis,Granulocyte Adhesion and Diapedesis,Leukocyte Extravasation Signaling,RhoA Signaling,RhoGDI Signaling,Signaling by Rho Family GTPases,Systemic Lupus Erythematosus In T Cell Signaling Pathway	0.192662	13.9368	3.96833	0.000111726	0.00470733	-0.163961	5.38564	-2.34262	0.0205333	0.128951
hsa-let-7g-5p	let-7a-5p (and other miRNAs w/seed GAGGUAG)	TargetScan Human	High (predicted)	RIOK3		0.192662	13.9368	3.96833	0.000111726	0.00470733	-0.170648	4.04419	-2.95946	0.00361055	0.0475575
hsa-let-7g-5p	let-7a-5p (and other miRNAs w/seed GAGGUAG)	TargetScan Human	High (predicted)	S100A8	Atherosclerosis Signaling,Clathrin-mediated Endocytosis Signaling,IL-12 Signaling and Production in Macrophages,LXR/RXR Activation,Osteoarthritis Pathway,Production of Nitric Oxide and Reactive Oxygen Species in Macrophages,Role of IL-17A in Psoriasis	0.192662	13.9368	3.96833	0.000111726	0.00470733	-1.0921	1.31942	-2.12412	0.0354253	0.177031
hsa-let-7g-5p	let-7a-5p (and other miRNAs w/seed GAGGUAG)	TarBase	Experimentally Observed	SLC25A1		0.192662	13.9368	3.96833	0.000111726	0.00470733	-0.165889	5.66126	-2.0501	0.0421892	0.19545
hsa-let-7g-5p	let-7a-5p (and other miRNAs w/seed GAGGUAG)	TarBase,TargetScan Human	Experimentally Observed,Moderate (predicted)	SLC25A24		0.192662	13.9368	3.96833	0.000111726	0.00470733	-0.320907	0.855088	-2.19461	0.0298118	0.160553
hsa-let-7g-5p	let-7a-5p (and other miRNAs w/seed GAGGUAG)	TarBase,TargetScan Human,miRecords	Experimentally Observed,High (predicted)	SMC1A	ATM Signaling,Kinetochore Metaphase Signaling Pathway,Mitotic Roles of Polo-Like Kinase	0.192662	13.9368	3.96833	0.000111726	0.00470733	-0.166672	5.2175	-3.11083	0.00225428	0.0365375
hsa-let-7g-5p	let-7a-5p (and other miRNAs w/seed GAGGUAG)	TargetScan Human	High (predicted)	SNX30		0.192662	13.9368	3.96833	0.000111726	0.00470733	-0.195115	4.9884	-2.76838	0.00638323	0.06647
hsa-let-7g-5p	let-7a-5p (and other miRNAs w/seed GAGGUAG)	TarBase	Experimentally Observed	TAF9B	Assembly of RNA Polymerase II Complex,Glucocorticoid Receptor Signaling,Huntington's Disease Signaling	0.192662	13.9368	3.96833	0.000111726	0.00470733	-0.227241	4.32418	-3.28436	0.00128651	0.0267423
hsa-let-7g-5p	let-7a-5p (and other miRNAs w/seed GAGGUAG)	TargetScan Human	High (predicted)	TGFBR3	Cardiac Hypertrophy Signaling (Enhanced),CREB Signaling in Neurons,Epithelial Adherens Junction Signaling,Factors Promoting Cardiogenesis in Vertebrates,FAT10 Cancer Signaling Pathway,Hepatic Fibrosis Signaling Pathway,Neuroinflammation Signaling Pathway,NF-κB Signaling,PPARα/RXRα Activation,PTEN Signaling,Senescence Pathway,Sertoli Cell-Sertoli Cell Junction Signaling,STAT3 Pathway,T Cell Exhaus…	0.192662	13.9368	3.96833	0.000111726	0.00470733	-0.327431	3.80276	-3.11034	0.00225779	0.0365375
hsa-let-7g-5p	let-7a-5p (and other miRNAs w/seed GAGGUAG)	miRecords	Experimentally Observed	TLR4	Altered T Cell and B Cell Signaling in Rheumatoid Arthritis,Colorectal Cancer Metastasis Signaling,Communication between Innate and Adaptive Immune Cells,Crosstalk between Dendritic Cells and Natural Killer Cells,Dendritic Cell Maturation,Hepatic Cholestasis,Hepatic Fibrosis / Hepatic Stellate Cell Activation,Hepatic Fibrosis Signaling Pathway,HMGB1 Signaling,HOTAIR Regulatory Pathway,IL-12 Signa…	0.192662	13.9368	3.96833	0.000111726	0.00470733	-0.266535	4.02257	-2.25739	0.025505	0.146611
hsa-let-7g-5p	let-7a-5p (and other miRNAs w/seed GAGGUAG)	TargetScan Human	High (predicted)	UHRF2		0.192662	13.9368	3.96833	0.000111726	0.00470733	-0.210956	3.94134	-2.6649	0.00859023	0.0795495
hsa-let-7g-5p	let-7a-5p (and other miRNAs w/seed GAGGUAG)	TargetScan Human	High (predicted)	UTRN	Agrin Interactions at Neuromuscular Junction	0.192662	13.9368	3.96833	0.000111726	0.00470733	-0.256083	4.69063	-2.7984	0.00584737	0.0628403
hsa-let-7g-5p	let-7a-5p (and other miRNAs w/seed GAGGUAG)	TargetScan Human	High (predicted)	XRN1	Inhibition of ARE-Mediated mRNA Degradation Pathway	0.192662	13.9368	3.96833	0.000111726	0.00470733	-0.167212	3.16814	-2.01817	0.0454515	0.204029
hsa-let-7g-5p	let-7a-5p (and other miRNAs w/seed GAGGUAG)	TargetScan Human	High (predicted)	YPEL2		0.192662	13.9368	3.96833	0.000111726	0.00470733	-0.259348	5.3479	-3.7893	0.000222286	0.00999447
hsa-let-7g-5p	let-7a-5p (and other miRNAs w/seed GAGGUAG)	TargetScan Human	High (predicted)	ZBTB16	RAR Activation	0.192662	13.9368	3.96833	0.000111726	0.00470733	-0.725564	3.25641	-4.67748	6.68183e-06	0.0012978
hsa-let-7g-5p	let-7a-5p (and other miRNAs w/seed GAGGUAG)	TargetScan Human	High (predicted)	ZBTB37		0.192662	13.9368	3.96833	0.000111726	0.00470733	-1.0194	-1.44694	-3.15561	0.00195469	0.0338379
hsa-let-7g-5p	let-7a-5p (and other miRNAs w/seed GAGGUAG)	TargetScan Human	High (predicted)	ZNF275		0.192662	13.9368	3.96833	0.000111726	0.00470733	-0.115207	5.23461	-2.23323	0.0270935	0.151763
hsa-let-7g-5p	let-7a-5p (and other miRNAs w/seed GAGGUAG)	TargetScan Human	High (predicted)	ZNF512B		0.192662	13.9368	3.96833	0.000111726	0.00470733	-0.161166	5.67839	-2.53208	0.0124234	0.0974664
hsa-let-7g-5p	let-7a-5p (and other miRNAs w/seed GAGGUAG)	TargetScan Human	High (predicted)	ZNF738		0.192662	13.9368	3.96833	0.000111726	0.00470733	-0.332433	2.5519	-3.26244	0.00138264	0.0276795
hsa-miR-1180-3p	miR-1180-3p (miRNAs w/seed UUCCGGC)	TargetScan Human	High (predicted)	CMTM7		-0.255539	7.87875	-2.98269	0.00333444	0.046148	0.367758	1.70709	2.87457	0.00466667	0.0557721
hsa-miR-1180-3p	miR-1180-3p (miRNAs w/seed UUCCGGC)	TargetScan Human	High (predicted)	HP	Acute Phase Response Signaling,Glucocorticoid Receptor Signaling,Iron homeostasis signaling pathway,TR/RXR Activation	-0.255539	7.87875	-2.98269	0.00333444	0.046148	1.61979	-1.73009	2.31919	0.0218289	0.133432
hsa-miR-1180-3p	miR-1180-3p (miRNAs w/seed UUCCGGC)	TargetScan Human	High (predicted)	HPR	FXR/RXR Activation,LXR/RXR Activation	-0.255539	7.87875	-2.98269	0.00333444	0.046148	0.85279	2.93996	3.41906	0.000822254	0.02057
hsa-miR-1180-3p	miR-1180-3p (miRNAs w/seed UUCCGGC)	TargetScan Human	High (predicted)	PCID2		-0.255539	7.87875	-2.98269	0.00333444	0.046148	0.133573	4.32458	2.01208	0.0460977	0.205677
hsa-miR-1180-3p	miR-1180-3p (miRNAs w/seed UUCCGGC)	TargetScan Human	High (predicted)	RNF5		-0.255539	7.87875	-2.98269	0.00333444	0.046148	0.137283	5.90219	2.10107	0.0373967	0.182711
hsa-miR-1180-3p	miR-1180-3p (miRNAs w/seed UUCCGGC)	TargetScan Human	High (predicted)	VEGFB	Amyotrophic Lateral Sclerosis Signaling,Axonal Guidance Signaling,BEX2 Signaling Pathway,Bladder Cancer Signaling,Breast Cancer Regulation by Stathmin1,Clathrin-mediated Endocytosis Signaling,Colorectal Cancer Metastasis Signaling,Endocannabinoid Cancer Inhibition Pathway,eNOS Signaling,Ephrin Receptor Signaling,Estrogen Receptor Signaling,Hepatic Fibrosis / Hepatic Stellate Cell Activation,Hepat…	-0.255539	7.87875	-2.98269	0.00333444	0.046148	0.16393	6.66763	2.60386	0.0101948	0.0875247
hsa-miR-125b-2-3p	miR-125b-2-3p (and other miRNAs w/seed CACAAGU)	TargetScan Human	High (predicted)	DR1	Assembly of RNA Polymerase II Complex	0.161787	8.19557	2.66127	0.00863002	0.079252	-0.178392	3.69688	-2.47053	0.0146716	0.106148
hsa-miR-125b-2-3p	miR-125b-2-3p (and other miRNAs w/seed CACAAGU)	TargetScan Human	High (predicted)	PEX11A		0.161787	8.19557	2.66127	0.00863002	0.079252	-0.314914	1.41269	-2.63466	0.00935425	0.0833962
hsa-miR-125b-2-3p	miR-125b-2-3p (and other miRNAs w/seed CACAAGU)	TargetScan Human	High (predicted)	SLC10A7		0.161787	8.19557	2.66127	0.00863002	0.079252	-0.224217	1.09655	-2.01599	0.0456818	0.204511
hsa-miR-125b-2-3p	miR-125b-2-3p (and other miRNAs w/seed CACAAGU)	TargetScan Human	High (predicted)	TGFBRAP1		0.161787	8.19557	2.66127	0.00863002	0.079252	-0.337037	1.91406	-2.31095	0.0222714	0.134977
hsa-miR-125b-2-3p	miR-125b-2-3p (and other miRNAs w/seed CACAAGU)	TargetScan Human	High (predicted)	TNPO2	Coronavirus Pathogenesis Pathway	0.161787	8.19557	2.66127	0.00863002	0.079252	-0.155368	7.80784	-3.4425	0.000756985	0.0197084
hsa-miR-126-5p	miR-126a-5p (and other miRNAs w/seed AUUAUUA)	TargetScan Human	High (predicted)	COMMD2		0.325329	7.35651	3.37832	0.00092873	0.0215156	-0.120552	3.87284	-2.11265	0.0363751	0.179779
hsa-miR-126-5p	miR-126a-5p (and other miRNAs w/seed AUUAUUA)	TargetScan Human	High (predicted)	NBEAL1		0.325329	7.35651	3.37832	0.00092873	0.0215156	-0.826666	-1.00642	-2.4343	0.0161581	0.11216
hsa-miR-126-5p	miR-126a-5p (and other miRNAs w/seed AUUAUUA)	TargetScan Human	High (predicted)	NCOA7	Aryl Hydrocarbon Receptor Signaling	0.325329	7.35651	3.37832	0.00092873	0.0215156	-0.386089	5.7087	-5.46871	1.97923e-07	0.000130683
hsa-miR-126-5p	miR-126a-5p (and other miRNAs w/seed AUUAUUA)	TargetScan Human	High (predicted)	PLSCR4		0.325329	7.35651	3.37832	0.00092873	0.0215156	-0.253515	4.14822	-2.06697	0.0405478	0.190821
hsa-miR-126-5p	miR-126a-5p (and other miRNAs w/seed AUUAUUA)	TargetScan Human	High (predicted)	XRN1	Inhibition of ARE-Mediated mRNA Degradation Pathway	0.325329	7.35651	3.37832	0.00092873	0.0215156	-0.167212	3.16814	-2.01817	0.0454515	0.204029
hsa-miR-1277-3p	miR-1277-3p (and other miRNAs w/seed ACGUAGA)	TargetScan Human	High (predicted)	PIFO		-0.451694	0.716637	-3.31278	0.00115703	0.0241241	0.271525	2.56789	2.0488	0.0423182	0.195754
hsa-miR-128-1-5p	miR-128-1-5p (and other miRNAs w/seed GGGGCCG)	TargetScan Human	High (predicted)	APC2	Actin Cytoskeleton Signaling,Basal Cell Carcinoma Signaling,Cdc42 Signaling,Endometrial Cancer Signaling,Role of Macrophages, Fibroblasts and Endothelial Cells in Rheumatoid Arthritis,Role of Osteoblasts, Osteoclasts and Chondrocytes in Rheumatoid Arthritis,Role of Wnt/GSK-3β Signaling in the Pathogenesis of Influenza,Wnt/β-catenin Signaling	0.39987	3.85131	3.27635	0.00130562	0.0259259	-0.210911	8.55972	-3.32707	0.0011168	0.024739
hsa-miR-128-1-5p	miR-128-1-5p (and other miRNAs w/seed GGGGCCG)	TargetScan Human	High (predicted)	B3GAT1	Chondroitin Sulfate Biosynthesis,Dermatan Sulfate Biosynthesis,Glycoaminoglycan-protein Linkage Region Biosynthesis,Heparan Sulfate Biosynthesis	0.39987	3.85131	3.27635	0.00130562	0.0259259	-0.133715	8.58941	-2.21396	0.0284213	0.156045
hsa-miR-128-1-5p	miR-128-1-5p (and other miRNAs w/seed GGGGCCG)	TargetScan Human	High (predicted)	BTBD2		0.39987	3.85131	3.27635	0.00130562	0.0259259	-0.146638	8.57462	-2.39206	0.018059	0.120113
hsa-miR-128-1-5p	miR-128-1-5p (and other miRNAs w/seed GGGGCCG)	TargetScan Human	High (predicted)	ST20-AS1		0.39987	3.85131	3.27635	0.00130562	0.0259259	-0.422569	-0.343409	-2.00569	0.0467833	0.207328
hsa-miR-128-1-5p	miR-128-1-5p (and other miRNAs w/seed GGGGCCG)	TargetScan Human	High (predicted)	C19orf12		0.39987	3.85131	3.27635	0.00130562	0.0259259	-0.0812514	5.70013	-2.00592	0.0467587	0.207328
hsa-miR-128-1-5p	miR-128-1-5p (and other miRNAs w/seed GGGGCCG)	TargetScan Human	High (predicted)	C19orf25		0.39987	3.85131	3.27635	0.00130562	0.0259259	-0.189342	6.17477	-3.23144	0.00153012	0.0293134
hsa-miR-128-1-5p	miR-128-1-5p (and other miRNAs w/seed GGGGCCG)	TargetScan Human	High (predicted)	CACNA1H	Androgen Signaling,Calcium Signaling,CCR5 Signaling in Macrophages,Corticotropin Releasing Hormone Signaling,CREB Signaling in Neurons,Endocannabinoid Neuronal Synapse Pathway,FcγRIIB Signaling in B Lymphocytes,G Beta Gamma Signaling,GABA Receptor Signaling,GNRH Signaling,GPCR-Mediated Nutrient Sensing in Enteroendocrine Cells,Gustation Pathway,Insulin Secretion Signaling Pathway,Netrin Signaling…	0.39987	3.85131	3.27635	0.00130562	0.0259259	-0.526487	3.95544	-2.96981	0.00350088	0.0465984
hsa-miR-128-1-5p	miR-128-1-5p (and other miRNAs w/seed GGGGCCG)	TargetScan Human	High (predicted)	CBFA2T2		0.39987	3.85131	3.27635	0.00130562	0.0259259	-0.113747	5.33709	-2.09812	0.0376604	0.18342
hsa-miR-128-1-5p	miR-128-1-5p (and other miRNAs w/seed GGGGCCG)	TargetScan Human	High (predicted)	CENPB		0.39987	3.85131	3.27635	0.00130562	0.0259259	-0.142238	7.74886	-2.0368	0.0435229	0.199297
hsa-miR-128-1-5p	miR-128-1-5p (and other miRNAs w/seed GGGGCCG)	TargetScan Human	High (predicted)	CPNE5		0.39987	3.85131	3.27635	0.00130562	0.0259259	-0.318912	6.58487	-2.89334	0.00441126	0.0541592
hsa-miR-128-1-5p	miR-128-1-5p (and other miRNAs w/seed GGGGCCG)	TargetScan Human	High (predicted)	DCHS1		0.39987	3.85131	3.27635	0.00130562	0.0259259	-0.282285	5.20585	-3.48361	0.000657552	0.0184202
hsa-miR-128-1-5p	miR-128-1-5p (and other miRNAs w/seed GGGGCCG)	TargetScan Human	High (predicted)	DENND1A		0.39987	3.85131	3.27635	0.00130562	0.0259259	-0.116897	6.14758	-2.63201	0.00942406	0.0834583
hsa-miR-128-1-5p	miR-128-1-5p (and other miRNAs w/seed GGGGCCG)	TargetScan Human	High (predicted)	ECE1	Endothelin-1 Signaling,Hepatic Fibrosis / Hepatic Stellate Cell Activation,Neuroprotective Role of THOP1 in Alzheimer's Disease	0.39987	3.85131	3.27635	0.00130562	0.0259259	-0.166759	6.68045	-2.60596	0.0101355	0.0871872
hsa-miR-128-1-5p	miR-128-1-5p (and other miRNAs w/seed GGGGCCG)	TargetScan Human	High (predicted)	UBALD1		0.39987	3.85131	3.27635	0.00130562	0.0259259	-0.11048	6.20073	-1.98504	0.0490613	0.213811
hsa-miR-128-1-5p	miR-128-1-5p (and other miRNAs w/seed GGGGCCG)	TargetScan Human	High (predicted)	LRATD1		0.39987	3.85131	3.27635	0.00130562	0.0259259	-0.205685	5.39873	-2.19182	0.0300168	0.160721
hsa-miR-128-1-5p	miR-128-1-5p (and other miRNAs w/seed GGGGCCG)	TargetScan Human	High (predicted)	GGT5	Leukotriene Biosynthesis,γ-glutamyl Cycle	0.39987	3.85131	3.27635	0.00130562	0.0259259	-0.412265	4.59821	-3.05712	0.00266974	0.0400847
hsa-miR-128-1-5p	miR-128-1-5p (and other miRNAs w/seed GGGGCCG)	TargetScan Human	High (predicted)	GNAI2	Agranulocyte Adhesion and Diapedesis,Androgen Signaling,Apelin Adipocyte Signaling Pathway,Apelin Cardiomyocyte Signaling Pathway,Apelin Endothelial Signaling Pathway,Axonal Guidance Signaling,cAMP-mediated signaling,Cardiac Hypertrophy Signaling,Cardiac Hypertrophy Signaling (Enhanced),CCR3 Signaling in Eosinophils,CCR5 Signaling in Macrophages,Chemokine Signaling,Corticotropin Releasing Hormone…	0.39987	3.85131	3.27635	0.00130562	0.0259259	-0.181311	8.21725	-3.90817	0.000143278	0.00813507
hsa-miR-128-1-5p	miR-128-1-5p (and other miRNAs w/seed GGGGCCG)	TargetScan Human	High (predicted)	HES4		0.39987	3.85131	3.27635	0.00130562	0.0259259	-0.288288	4.24291	-2.14108	0.0339703	0.172243
hsa-miR-128-1-5p	miR-128-1-5p (and other miRNAs w/seed GGGGCCG)	TargetScan Human	High (predicted)	HIPK2	Cell Cycle: G2/M DNA Damage Checkpoint Regulation,Molecular Mechanisms of Cancer,p53 Signaling,Senescence Pathway	0.39987	3.85131	3.27635	0.00130562	0.0259259	-0.363598	8.90474	-2.91085	0.00418471	0.0521865
hsa-miR-128-1-5p	miR-128-1-5p (and other miRNAs w/seed GGGGCCG)	TargetScan Human	High (predicted)	CLUH		0.39987	3.85131	3.27635	0.00130562	0.0259259	-0.129902	6.49094	-2.64431	0.0091041	0.0819792
hsa-miR-128-1-5p	miR-128-1-5p (and other miRNAs w/seed GGGGCCG)	TargetScan Human	High (predicted)	LDHD	Methylglyoxal Degradation VI,Sirtuin Signaling Pathway,White Adipose Tissue Browning Pathway	0.39987	3.85131	3.27635	0.00130562	0.0259259	-0.287862	5.03322	-3.43628	0.000773198	0.0199425
hsa-miR-128-1-5p	miR-128-1-5p (and other miRNAs w/seed GGGGCCG)	TargetScan Human	High (predicted)	LGI4		0.39987	3.85131	3.27635	0.00130562	0.0259259	-0.171572	7.06615	-2.54012	0.0121538	0.0962653
hsa-miR-128-1-5p	miR-128-1-5p (and other miRNAs w/seed GGGGCCG)	TargetScan Human	High (predicted)	LIMS2	ILK Signaling	0.39987	3.85131	3.27635	0.00130562	0.0259259	-0.377561	4.57027	-3.4566	0.000721382	0.0191708
hsa-miR-128-1-5p	miR-128-1-5p (and other miRNAs w/seed GGGGCCG)	TargetScan Human	High (predicted)	MAFK	NRF2-mediated Oxidative Stress Response	0.39987	3.85131	3.27635	0.00130562	0.0259259	-0.242987	6.32504	-2.51049	0.0131744	0.10035
hsa-miR-128-1-5p	miR-128-1-5p (and other miRNAs w/seed GGGGCCG)	TargetScan Human	High (predicted)	MIER2		0.39987	3.85131	3.27635	0.00130562	0.0259259	-0.137763	5.4532	-2.38102	0.0185877	0.121982
hsa-miR-128-1-5p	miR-128-1-5p (and other miRNAs w/seed GGGGCCG)	TargetScan Human	High (predicted)	KMT2D		0.39987	3.85131	3.27635	0.00130562	0.0259259	-0.250973	6.066	-3.21526	0.00161273	0.0300547
hsa-miR-128-1-5p	miR-128-1-5p (and other miRNAs w/seed GGGGCCG)	TargetScan Human	High (predicted)	MPRIP	Actin Cytoskeleton Signaling,CCR3 Signaling in Eosinophils,Cdc42 Signaling,Cellular Effects of Sildenafil (Viagra),Chemokine Signaling,Estrogen Receptor Signaling,Integrin Signaling,Phospholipase C Signaling,Regulation of Actin-based Motility by Rho,RhoA Signaling,Semaphorin Neuronal Repulsive Signaling Pathway,Thrombin Signaling	0.39987	3.85131	3.27635	0.00130562	0.0259259	-0.133359	8.13532	-2.97154	0.00347955	0.0464201
hsa-miR-128-1-5p	miR-128-1-5p (and other miRNAs w/seed GGGGCCG)	TargetScan Human	High (predicted)	PALM		0.39987	3.85131	3.27635	0.00130562	0.0259259	-0.139869	9.41143	-2.27658	0.024302	0.142055
hsa-miR-128-1-5p	miR-128-1-5p (and other miRNAs w/seed GGGGCCG)	TargetScan Human	High (predicted)	PEX10		0.39987	3.85131	3.27635	0.00130562	0.0259259	-0.149985	5.47919	-2.88911	0.00446775	0.0546086
hsa-miR-128-1-5p	miR-128-1-5p (and other miRNAs w/seed GGGGCCG)	TargetScan Human	High (predicted)	POLR3A		0.39987	3.85131	3.27635	0.00130562	0.0259259	-0.126236	4.9879	-2.03859	0.0433408	0.198724
hsa-miR-128-1-5p	miR-128-1-5p (and other miRNAs w/seed GGGGCCG)	TargetScan Human	High (predicted)	PPDPF		0.39987	3.85131	3.27635	0.00130562	0.0259259	-0.30113	7.76128	-3.13789	0.00206853	0.0347188
hsa-miR-128-1-5p	miR-128-1-5p (and other miRNAs w/seed GGGGCCG)	TargetScan Human	High (predicted)	PSME3	BAG2 Signaling Pathway,FAT10 Signaling Pathway,Huntington's Disease Signaling,Inhibition of ARE-Mediated mRNA Degradation Pathway,Polyamine Regulation in Colon Cancer	0.39987	3.85131	3.27635	0.00130562	0.0259259	-0.125307	5.97366	-2.67988	0.00823293	0.0774678
hsa-miR-128-1-5p	miR-128-1-5p (and other miRNAs w/seed GGGGCCG)	TargetScan Human	High (predicted)	SEMA6B	Axonal Guidance Signaling,Semaphorin Neuronal Repulsive Signaling Pathway	0.39987	3.85131	3.27635	0.00130562	0.0259259	-0.226267	7.7145	-2.75823	0.00657432	0.0675543
hsa-miR-128-1-5p	miR-128-1-5p (and other miRNAs w/seed GGGGCCG)	TargetScan Human	High (predicted)	SYNGR1		0.39987	3.85131	3.27635	0.00130562	0.0259259	-0.135841	8.59534	-2.26448	0.0250548	0.144726
hsa-miR-128-1-5p	miR-128-1-5p (and other miRNAs w/seed GGGGCCG)	TargetScan Human	High (predicted)	TMEM104		0.39987	3.85131	3.27635	0.00130562	0.0259259	-0.193103	4.31642	-2.61339	0.0099278	0.0861074
hsa-miR-128-1-5p	miR-128-1-5p (and other miRNAs w/seed GGGGCCG)	TargetScan Human	High (predicted)	TOM1L2		0.39987	3.85131	3.27635	0.00130562	0.0259259	-0.14155	8.48496	-3.49291	0.000636818	0.0182029
hsa-miR-128-1-5p	miR-128-1-5p (and other miRNAs w/seed GGGGCCG)	TargetScan Human	High (predicted)	TPPP		0.39987	3.85131	3.27635	0.00130562	0.0259259	-0.207823	9.46037	-3.38784	0.000911123	0.0216066
hsa-miR-128-1-5p	miR-128-1-5p (and other miRNAs w/seed GGGGCCG)	TargetScan Human	High (predicted)	TRPV4		0.39987	3.85131	3.27635	0.00130562	0.0259259	-0.837406	-1.72922	-2.57711	0.0109795	0.0907809
hsa-miR-128-1-5p	miR-128-1-5p (and other miRNAs w/seed GGGGCCG)	TargetScan Human	High (predicted)	USP20	Protein Ubiquitination Pathway	0.39987	3.85131	3.27635	0.00130562	0.0259259	-0.115553	6.3735	-2.33324	0.0210352	0.130756
hsa-miR-128-1-5p	miR-128-1-5p (and other miRNAs w/seed GGGGCCG)	TargetScan Human	High (predicted)	WNT7B	Axonal Guidance Signaling,Basal Cell Carcinoma Signaling,Cardiac Hypertrophy Signaling (Enhanced),Colorectal Cancer Metastasis Signaling,Factors Promoting Cardiogenesis in Vertebrates,Glioblastoma Multiforme Signaling,Hepatic Fibrosis Signaling Pathway,HOTAIR Regulatory Pathway,Human Embryonic Stem Cell Pluripotency,Molecular Mechanisms of Cancer,Ovarian Cancer Signaling,PCP pathway,Regulation Of…	0.39987	3.85131	3.27635	0.00130562	0.0259259	-0.368906	3.21049	-2.26587	0.0249677	0.144533
hsa-miR-128-1-5p	miR-128-1-5p (and other miRNAs w/seed GGGGCCG)	TargetScan Human	High (predicted)	ZMIZ1		0.39987	3.85131	3.27635	0.00130562	0.0259259	-0.151738	6.95356	-2.63552	0.00933166	0.0833287
hsa-miR-128-1-5p	miR-128-1-5p (and other miRNAs w/seed GGGGCCG)	TargetScan Human	High (predicted)	ZNF213		0.39987	3.85131	3.27635	0.00130562	0.0259259	-0.147608	5.39019	-2.51987	0.0128434	0.0991964
hsa-miR-132-5p	miR-132-5p (miRNAs w/seed CCGUGGC)	TargetScan Human	High (predicted)	ANKH	Osteoarthritis Pathway	-0.656925	7.40309	-5.15224	7.96248e-07	0.000481007	0.0925393	7.15719	2.17647	0.0311686	0.163778
hsa-miR-132-5p	miR-132-5p (miRNAs w/seed CCGUGGC)	TargetScan Human	High (predicted)	ATAD3B		-0.656925	7.40309	-5.15224	7.96248e-07	0.000481007	0.27502	4.05715	3.09451	0.00237369	0.0376083
hsa-miR-132-5p	miR-132-5p (miRNAs w/seed CCGUGGC)	TargetScan Human	High (predicted)	BMF		-0.656925	7.40309	-5.15224	7.96248e-07	0.000481007	0.424167	1.43576	2.6503	0.00895183	0.0809803
hsa-miR-132-5p	miR-132-5p (miRNAs w/seed CCGUGGC)	TargetScan Human	High (predicted)	LIMD2		-0.656925	7.40309	-5.15224	7.96248e-07	0.000481007	0.237441	4.82203	2.57988	0.0108957	0.0903598
hsa-miR-132-5p	miR-132-5p (miRNAs w/seed CCGUGGC)	TargetScan Human	High (predicted)	PCDHB17P		-0.656925	7.40309	-5.15224	7.96248e-07	0.000481007	0.865856	-1.81895	2.63693	0.00929477	0.0830886
hsa-miR-132-5p	miR-132-5p (miRNAs w/seed CCGUGGC)	TargetScan Human	High (predicted)	MOK		-0.656925	7.40309	-5.15224	7.96248e-07	0.000481007	0.244338	3.43127	3.52273	0.00057443	0.0170647
hsa-miR-133a-5p	miR-133a-5p (miRNAs w/seed GCUGGUA)	TargetScan Human	High (predicted)	ACVR2B	Cardiac Hypertrophy Signaling (Enhanced),Epithelial Adherens Junction Signaling,Factors Promoting Cardiogenesis in Vertebrates,FAT10 Cancer Signaling Pathway,Hepatic Fibrosis Signaling Pathway,Neuroinflammation Signaling Pathway,PPARα/RXRα Activation,Senescence Pathway,T Cell Exhaustion Signaling Pathway,TGF-β Signaling,Th1 and Th2 Activation Pathway,Th2 Pathway,Wnt/β-catenin Signaling	0.539235	0.362999	2.88202	0.00453001	0.0550551	-0.311288	3.51356	-4.16786	5.31095e-05	0.00437391
hsa-miR-133a-5p	miR-133a-5p (miRNAs w/seed GCUGGUA)	TargetScan Human	High (predicted)	ARHGAP32		0.539235	0.362999	2.88202	0.00453001	0.0550551	-0.20795	6.40127	-3.00014	0.0031866	0.0442137
hsa-miR-133a-5p	miR-133a-5p (miRNAs w/seed GCUGGUA)	TargetScan Human	High (predicted)	ATP8A1		0.539235	0.362999	2.88202	0.00453001	0.0550551	-0.269351	6.90564	-3.07063	0.00255893	0.0391472
hsa-miR-133a-5p	miR-133a-5p (miRNAs w/seed GCUGGUA)	TargetScan Human	High (predicted)	CCDC186		0.539235	0.362999	2.88202	0.00453001	0.0550551	-0.314652	1.91291	-2.71798	0.00738425	0.072603
hsa-miR-133a-5p	miR-133a-5p (miRNAs w/seed GCUGGUA)	TargetScan Human	High (predicted)	C19orf25		0.539235	0.362999	2.88202	0.00453001	0.0550551	-0.189342	6.17477	-3.23144	0.00153012	0.0293134
hsa-miR-133a-5p	miR-133a-5p (miRNAs w/seed GCUGGUA)	TargetScan Human	High (predicted)	CCND3	Aryl Hydrocarbon Receptor Signaling,Breast Cancer Regulation by Stathmin1,Cell Cycle: G1/S Checkpoint Regulation,Cyclins and Cell Cycle Regulation,Endocannabinoid Cancer Inhibition Pathway,GADD45 Signaling,IL-7 Signaling Pathway,IL-8 Signaling,Molecular Mechanisms of Cancer,Systemic Lupus Erythematosus In B Cell Signaling Pathway	0.539235	0.362999	2.88202	0.00453001	0.0550551	-0.212484	6.96303	-4.05289	8.28678e-05	0.00572028
hsa-miR-133a-5p	miR-133a-5p (miRNAs w/seed GCUGGUA)	TargetScan Human	High (predicted)	DHTKD1	2-ketoglutarate Dehydrogenase Complex,TCA Cycle II (Eukaryotic)	0.539235	0.362999	2.88202	0.00453001	0.0550551	-0.220112	4.38982	-3.38058	0.000933685	0.0220323
hsa-miR-133a-5p	miR-133a-5p (miRNAs w/seed GCUGGUA)	TargetScan Human	High (predicted)	AGO4	EIF2 Signaling,HOTAIR Regulatory Pathway,Inhibition of ARE-Mediated mRNA Degradation Pathway,Insulin Secretion Signaling Pathway,Regulation of eIF4 and p70S6K Signaling	0.539235	0.362999	2.88202	0.00453001	0.0550551	-0.15757	4.07282	-2.47071	0.0146644	0.106148
hsa-miR-133a-5p	miR-133a-5p (miRNAs w/seed GCUGGUA)	TargetScan Human	High (predicted)	EIF4EBP2	Insulin Secretion Signaling Pathway,Regulation of eIF4 and p70S6K Signaling,Synaptogenesis Signaling Pathway	0.539235	0.362999	2.88202	0.00453001	0.0550551	-0.239685	6.44571	-4.02268	9.30062e-05	0.00618901
hsa-miR-133a-5p	miR-133a-5p (miRNAs w/seed GCUGGUA)	TargetScan Human	High (predicted)	ETNK2	Phosphatidylethanolamine Biosynthesis II	0.539235	0.362999	2.88202	0.00453001	0.0550551	-0.291755	3.75019	-2.65486	0.00883728	0.08047
hsa-miR-133a-5p	miR-133a-5p (miRNAs w/seed GCUGGUA)	TargetScan Human	High (predicted)	GOSR1	Huntington's Disease Signaling,Insulin Secretion Signaling Pathway,Phagosome Maturation,Synaptogenesis Signaling Pathway,Tight Junction Signaling	0.539235	0.362999	2.88202	0.00453001	0.0550551	-0.159932	4.77412	-3.17689	0.00182564	0.0323518
hsa-miR-133a-5p	miR-133a-5p (miRNAs w/seed GCUGGUA)	TargetScan Human	High (predicted)	GRM1	Breast Cancer Regulation by Stathmin1,CREB Signaling in Neurons,Endocannabinoid Neuronal Synapse Pathway,G-Protein Coupled Receptor Signaling,Glutamate Receptor Signaling,Gαq Signaling,Huntington's Disease Signaling,Neuropathic Pain Signaling In Dorsal Horn Neurons,Synaptic Long Term Depression,Synaptic Long Term Potentiation,Synaptogenesis Signaling Pathway	0.539235	0.362999	2.88202	0.00453001	0.0550551	-0.316112	3.1075	-2.04984	0.0422148	0.195498
hsa-miR-133a-5p	miR-133a-5p (miRNAs w/seed GCUGGUA)	TargetScan Human	High (predicted)	H2AX	ATM Signaling,Ferroptosis Signaling Pathway,Hereditary Breast Cancer Signaling,Kinetochore Metaphase Signaling Pathway	0.539235	0.362999	2.88202	0.00453001	0.0550551	-0.231406	6.53998	-3.45916	0.000715097	0.0191568
hsa-miR-133a-5p	miR-133a-5p (miRNAs w/seed GCUGGUA)	TargetScan Human	High (predicted)	KLF11	Insulin Secretion Signaling Pathway,Maturity Onset Diabetes of Young (MODY) Signaling	0.539235	0.362999	2.88202	0.00453001	0.0550551	-0.311721	2.50944	-3.37041	0.000966177	0.0225015
hsa-miR-133a-5p	miR-133a-5p (miRNAs w/seed GCUGGUA)	TargetScan Human	High (predicted)	KLHL18		0.539235	0.362999	2.88202	0.00453001	0.0550551	-0.174552	4.41533	-3.17799	0.00181915	0.0323328
hsa-miR-133a-5p	miR-133a-5p (miRNAs w/seed GCUGGUA)	TargetScan Human	High (predicted)	MAP3K7	Acute Phase Response Signaling,AMPK Signaling,B Cell Receptor Signaling,BMP signaling pathway,Cardiac Hypertrophy Signaling,Cardiac Hypertrophy Signaling (Enhanced),Cardiomyocyte Differentiation via BMP Receptors,CD27 Signaling in Lymphocytes,CD40 Signaling,Factors Promoting Cardiogenesis in Vertebrates,Germ Cell-Sertoli Cell Junction Signaling,Glucocorticoid Receptor Signaling,GNRH Signaling,Hep…	0.539235	0.362999	2.88202	0.00453001	0.0550551	-0.131654	3.82439	-2.19155	0.0300373	0.160727
hsa-miR-133a-5p	miR-133a-5p (miRNAs w/seed GCUGGUA)	TargetScan Human	High (predicted)	MBTPS2	Endoplasmic Reticulum Stress Pathway,Unfolded protein response	0.539235	0.362999	2.88202	0.00453001	0.0550551	-0.240472	3.17556	-2.84071	0.00516172	0.0591394
hsa-miR-133a-5p	miR-133a-5p (miRNAs w/seed GCUGGUA)	TargetScan Human	High (predicted)	MFAP3		0.539235	0.362999	2.88202	0.00453001	0.0550551	-0.214441	3.90035	-3.16723	0.00188322	0.0330826
hsa-miR-133a-5p	miR-133a-5p (miRNAs w/seed GCUGGUA)	TargetScan Human	High (predicted)	NFIX	Aryl Hydrocarbon Receptor Signaling	0.539235	0.362999	2.88202	0.00453001	0.0550551	-0.159021	7.85922	-2.86144	0.00485312	0.0570797
hsa-miR-133a-5p	miR-133a-5p (miRNAs w/seed GCUGGUA)	TargetScan Human	High (predicted)	NMNAT2	NAD Biosynthesis from 2-amino-3-carboxymuconate Semialdehyde,NAD biosynthesis II (from tryptophan),NAD Biosynthesis III,NAD Salvage Pathway II,NAD Salvage Pathway III	0.539235	0.362999	2.88202	0.00453001	0.0550551	-0.151924	6.70028	-2.10689	0.0368802	0.181628
hsa-miR-133a-5p	miR-133a-5p (miRNAs w/seed GCUGGUA)	TargetScan Human	High (predicted)	NOVA1		0.539235	0.362999	2.88202	0.00453001	0.0550551	-0.140314	5.94253	-2.10146	0.0373617	0.182701
hsa-miR-133a-5p	miR-133a-5p (miRNAs w/seed GCUGGUA)	TargetScan Human	High (predicted)	PDK4	Glucocorticoid Receptor Signaling,Reelin Signaling in Neurons,Senescence Pathway	0.539235	0.362999	2.88202	0.00453001	0.0550551	-0.595282	5.50442	-3.96696	0.000115122	0.00711957
hsa-miR-133a-5p	miR-133a-5p (miRNAs w/seed GCUGGUA)	TargetScan Human	High (predicted)	PRKACB	Adrenomedullin signaling pathway,AMPK Signaling,Amyloid Processing,Androgen Signaling,Apelin Adipocyte Signaling Pathway,Apelin Pancreas Signaling Pathway,Axonal Guidance Signaling,BMP signaling pathway,Breast Cancer Regulation by Stathmin1,Calcium Signaling,cAMP-mediated signaling,Cardiac Hypertrophy Signaling,Cardiac Hypertrophy Signaling (Enhanced),Cardiac β-adrenergic Signaling,CDK5 Signaling…	0.539235	0.362999	2.88202	0.00453001	0.0550551	-0.153901	7.56652	-2.53993	0.0121601	0.0962653
hsa-miR-133a-5p	miR-133a-5p (miRNAs w/seed GCUGGUA)	TargetScan Human	High (predicted)	RB1CC1	Autophagy,Breast Cancer Regulation by Stathmin1	0.539235	0.362999	2.88202	0.00453001	0.0550551	-0.431156	6.19279	-3.79974	0.00021396	0.00983315
hsa-miR-133a-5p	miR-133a-5p (miRNAs w/seed GCUGGUA)	TargetScan Human	High (predicted)	RHBDD1		0.539235	0.362999	2.88202	0.00453001	0.0550551	-0.123791	3.59035	-2.06409	0.0408239	0.191633
hsa-miR-133a-5p	miR-133a-5p (miRNAs w/seed GCUGGUA)	TargetScan Human	High (predicted)	RIMS2		0.539235	0.362999	2.88202	0.00453001	0.0550551	-0.446152	5.38622	-2.59158	0.0105569	0.0890141
hsa-miR-133a-5p	miR-133a-5p (miRNAs w/seed GCUGGUA)	TargetScan Human	High (predicted)	RNF24		0.539235	0.362999	2.88202	0.00453001	0.0550551	-0.179346	4.13263	-2.63196	0.00942545	0.0834583
hsa-miR-133a-5p	miR-133a-5p (miRNAs w/seed GCUGGUA)	TargetScan Human	High (predicted)	RPRD1B		0.539235	0.362999	2.88202	0.00453001	0.0550551	-0.328402	3.65264	-4.49552	1.42681e-05	0.00217552
hsa-miR-133a-5p	miR-133a-5p (miRNAs w/seed GCUGGUA)	TargetScan Human	High (predicted)	SAMD12		0.539235	0.362999	2.88202	0.00453001	0.0550551	-0.257959	5.08128	-3.77468	0.000234469	0.0101938
hsa-miR-133a-5p	miR-133a-5p (miRNAs w/seed GCUGGUA)	TargetScan Human	High (predicted)	SCRN1		0.539235	0.362999	2.88202	0.00453001	0.0550551	-0.13181	8.33711	-2.16109	0.0323604	0.167553
hsa-miR-133a-5p	miR-133a-5p (miRNAs w/seed GCUGGUA)	TargetScan Human	High (predicted)	CEP41		0.539235	0.362999	2.88202	0.00453001	0.0550551	-0.167497	3.49033	-2.01152	0.0461567	0.205751
hsa-miR-133a-5p	miR-133a-5p (miRNAs w/seed GCUGGUA)	TargetScan Human	High (predicted)	UBE2H	Hypoxia Signaling in the Cardiovascular System,Protein Ubiquitination Pathway	0.539235	0.362999	2.88202	0.00453001	0.0550551	-0.13115	7.03002	-2.83716	0.00521629	0.0593558
hsa-miR-133a-5p	miR-133a-5p (miRNAs w/seed GCUGGUA)	TargetScan Human	High (predicted)	VEZF1		0.539235	0.362999	2.88202	0.00453001	0.0550551	-0.151341	4.72643	-2.3194	0.0217951	0.133352
hsa-miR-133a-5p	miR-133a-5p (miRNAs w/seed GCUGGUA)	TargetScan Human	High (predicted)	VPS13B		0.539235	0.362999	2.88202	0.00453001	0.0550551	-0.231954	4.06602	-3.25988	0.00139429	0.0277789
hsa-miR-133a-5p	miR-133a-5p (miRNAs w/seed GCUGGUA)	TargetScan Human	High (predicted)	ZFPM2		0.539235	0.362999	2.88202	0.00453001	0.0550551	-0.219784	2.81026	-2.19925	0.029473	0.159867
hsa-miR-133a-5p	miR-133a-5p (miRNAs w/seed GCUGGUA)	TargetScan Human	High (predicted)	ZIC2	Sirtuin Signaling Pathway	0.539235	0.362999	2.88202	0.00453001	0.0550551	-0.484262	3.88378	-4.18736	4.9209e-05	0.00413455
hsa-miR-133a-5p	miR-133a-5p (miRNAs w/seed GCUGGUA)	TargetScan Human	High (predicted)	ZNF562		0.539235	0.362999	2.88202	0.00453001	0.0550551	-0.190791	2.70784	-2.46666	0.0148243	0.106878
hsa-miR-133b	miR-133a-3p (and other miRNAs w/seed UUGGUCC)	TargetScan Human	High (predicted)	AFTPH		0.498135	3.05982	2.98174	0.00334432	0.046148	-0.149566	4.7665	-2.81048	0.00564357	0.0617489
hsa-miR-133b	miR-133a-3p (and other miRNAs w/seed UUGGUCC)	TargetScan Human	High (predicted)	ANKRD28		0.498135	3.05982	2.98174	0.00334432	0.046148	-0.158477	4.89556	-2.56987	0.011201	0.0916576
hsa-miR-133b	miR-133a-3p (and other miRNAs w/seed UUGGUCC)	TargetScan Human	High (predicted)	CHST8		0.498135	3.05982	2.98174	0.00334432	0.046148	-0.280434	3.80381	-2.36092	0.0195848	0.125643
hsa-miR-133b	miR-133a-3p (and other miRNAs w/seed UUGGUCC)	Ingenuity Expert Findings,TargetScan Human	Experimentally Observed,Moderate (predicted)	CPNE3		0.498135	3.05982	2.98174	0.00334432	0.046148	-0.165715	4.7388	-2.34141	0.0205975	0.129306
hsa-miR-133b	miR-133a-3p (and other miRNAs w/seed UUGGUCC)	TargetScan Human	High (predicted)	CRK	Actin Cytoskeleton Signaling,Angiopoietin Signaling,Axonal Guidance Signaling,Chronic Myeloid Leukemia Signaling,CXCR4 Signaling,Ephrin Receptor Signaling,Epithelial Adherens Junction Signaling,ERK/MAPK Signaling,FAK Signaling,Fcγ Receptor-mediated Phagocytosis in Macrophages and Monocytes,FGF Signaling,Insulin Receptor Signaling,Integrin Signaling,Leukocyte Extravasation Signaling,Melanocyte Dev…	0.498135	3.05982	2.98174	0.00334432	0.046148	-0.455536	4.43296	-5.27923	4.74209e-07	0.000225398
hsa-miR-133b	miR-133a-3p (and other miRNAs w/seed UUGGUCC)	TargetScan Human	High (predicted)	ENPP5		0.498135	3.05982	2.98174	0.00334432	0.046148	-0.372329	3.49203	-3.21966	0.00158988	0.0298524
hsa-miR-133b	miR-133a-3p (and other miRNAs w/seed UUGGUCC)	TargetScan Human	High (predicted)	GABPB2	Glucocorticoid Receptor Signaling,Sirtuin Signaling Pathway	0.498135	3.05982	2.98174	0.00334432	0.046148	-0.456659	0.637341	-3.17359	0.00184511	0.0325853
hsa-miR-133b	miR-133a-3p (and other miRNAs w/seed UUGGUCC)	TargetScan Human	High (predicted)	GPM6A		0.498135	3.05982	2.98174	0.00334432	0.046148	-0.231045	9.09993	-2.7216	0.00730776	0.0721923
hsa-miR-133b	miR-133a-3p (and other miRNAs w/seed UUGGUCC)	miRecords	Experimentally Observed	IGF1R	Cardiac Hypertrophy Signaling,Cardiac Hypertrophy Signaling (Enhanced),CREB Signaling in Neurons,EIF2 Signaling,Estrogen Receptor Signaling,Estrogen-Dependent Breast Cancer Signaling,Glioblastoma Multiforme Signaling,Glioma Signaling,Growth Hormone Signaling,Hepatic Fibrosis / Hepatic Stellate Cell Activation,Huntington's Disease Signaling,IGF-1 Signaling,IL-15 Production,NF-κB Signaling,PTEN Sig…	0.498135	3.05982	2.98174	0.00334432	0.046148	-0.154259	5.70694	-2.4999	0.0135571	0.101868
hsa-miR-133b	miR-133a-3p (and other miRNAs w/seed UUGGUCC)	Ingenuity Expert Findings,miRecords	Experimentally Observed	KLF15		0.498135	3.05982	2.98174	0.00334432	0.046148	-0.317505	5.7436	-3.05263	0.00270735	0.0403218
hsa-miR-133b	miR-133a-3p (and other miRNAs w/seed UUGGUCC)	TargetScan Human	High (predicted)	MAEA		0.498135	3.05982	2.98174	0.00334432	0.046148	-0.0926707	5.88577	-1.99045	0.0484549	0.211963
hsa-miR-133b	miR-133a-3p (and other miRNAs w/seed UUGGUCC)	TargetScan Human	High (predicted)	NDRG1	Sirtuin Signaling Pathway	0.498135	3.05982	2.98174	0.00334432	0.046148	-0.410987	8.44656	-4.0892	7.20709e-05	0.00520777
hsa-miR-133b	miR-133a-3p (and other miRNAs w/seed UUGGUCC)	TargetScan Human	High (predicted)	PDE1C	cAMP-mediated signaling,Cardiac Hypertrophy Signaling (Enhanced),Cardiac β-adrenergic Signaling,Cellular Effects of Sildenafil (Viagra),G-Protein Coupled Receptor Signaling,Gustation Pathway,Nitric Oxide Signaling in the Cardiovascular System,Opioid Signaling Pathway,Protein Kinase A Signaling,Relaxin Signaling,Sperm Motility,tRNA Splicing	0.498135	3.05982	2.98174	0.00334432	0.046148	-0.457143	2.90363	-3.04019	0.0028145	0.0413473
hsa-miR-133b	miR-133a-3p (and other miRNAs w/seed UUGGUCC)	TargetScan Human	High (predicted)	PTH1R	Breast Cancer Regulation by Stathmin1,cAMP-mediated signaling,CREB Signaling in Neurons,G-Protein Coupled Receptor Signaling,Gαs Signaling,Osteoarthritis Pathway	0.498135	3.05982	2.98174	0.00334432	0.046148	-0.228296	4.94399	-2.14077	0.0339951	0.172317
hsa-miR-133b	miR-133a-3p (and other miRNAs w/seed UUGGUCC)	Ingenuity Expert Findings,TargetScan Human	Experimentally Observed,High (predicted)	PTPRK	Protein Kinase A Signaling	0.498135	3.05982	2.98174	0.00334432	0.046148	-0.218967	5.80508	-2.61272	0.0099463	0.0861806
hsa-miR-133b	miR-133a-3p (and other miRNAs w/seed UUGGUCC)	TargetScan Human	High (predicted)	QKI		0.498135	3.05982	2.98174	0.00334432	0.046148	-0.184642	8.06339	-2.79951	0.00582837	0.0626766
hsa-miR-133b	miR-133a-3p (and other miRNAs w/seed UUGGUCC)	TargetScan Human	High (predicted)	RAVER1		0.498135	3.05982	2.98174	0.00334432	0.046148	-0.105579	5.39011	-1.99819	0.0475998	0.209397
hsa-miR-133b	miR-133a-3p (and other miRNAs w/seed UUGGUCC)	Ingenuity Expert Findings,TargetScan Human	Experimentally Observed,Moderate (predicted)	RB1CC1	Autophagy,Breast Cancer Regulation by Stathmin1	0.498135	3.05982	2.98174	0.00334432	0.046148	-0.431156	6.19279	-3.79974	0.00021396	0.00983315
hsa-miR-133b	miR-133a-3p (and other miRNAs w/seed UUGGUCC)	TargetScan Human	High (predicted)	RBMXL1		0.498135	3.05982	2.98174	0.00334432	0.046148	-0.226821	4.21686	-3.54482	0.000531979	0.0163579
hsa-miR-133b	miR-133a-3p (and other miRNAs w/seed UUGGUCC)	miRecords	Experimentally Observed	RHOA	Actin Cytoskeleton Signaling,Actin Nucleation by ARP-WASP Complex,Axonal Guidance Signaling,Breast Cancer Regulation by Stathmin1,Cardiac Hypertrophy Signaling,Cardiac Hypertrophy Signaling (Enhanced),CCR3 Signaling in Eosinophils,Chemokine Signaling,Cholecystokinin/Gastrin-mediated Signaling,Colorectal Cancer Metastasis Signaling,CXCR4 Signaling,Endocannabinoid Cancer Inhibition Pathway,Endocann…	0.498135	3.05982	2.98174	0.00334432	0.046148	-0.175599	7.69737	-3.60944	0.000424123	0.0143409
hsa-miR-133b	miR-133a-3p (and other miRNAs w/seed UUGGUCC)	TargetScan Human	High (predicted)	SNRK		0.498135	3.05982	2.98174	0.00334432	0.046148	-0.168344	4.72031	-2.80947	0.00566046	0.0618302
hsa-miR-133b	miR-133a-3p (and other miRNAs w/seed UUGGUCC)	TargetScan Human	High (predicted)	SOBP		0.498135	3.05982	2.98174	0.00334432	0.046148	-0.17979	6.07996	-3.09677	0.00235684	0.0375559
hsa-miR-133b	miR-133a-3p (and other miRNAs w/seed UUGGUCC)	TargetScan Human	High (predicted)	STOM	Vitamin-C Transport	0.498135	3.05982	2.98174	0.00334432	0.046148	-0.231338	6.8707	-2.65237	0.00889963	0.0807275
hsa-miR-133b	miR-133a-3p (and other miRNAs w/seed UUGGUCC)	TargetScan Human	High (predicted)	TMOD3		0.498135	3.05982	2.98174	0.00334432	0.046148	-0.191474	3.26792	-2.8032	0.0057656	0.0622857
hsa-miR-133b	miR-133a-3p (and other miRNAs w/seed UUGGUCC)	TargetScan Human	High (predicted)	TRIM44		0.498135	3.05982	2.98174	0.00334432	0.046148	-0.445818	4.87954	-3.37698	0.000945115	0.0222074
hsa-miR-133b	miR-133a-3p (and other miRNAs w/seed UUGGUCC)	TargetScan Human	High (predicted)	WASF2	Actin Cytoskeleton Signaling,PEDF Signaling,RhoGDI Signaling	0.498135	3.05982	2.98174	0.00334432	0.046148	-0.285571	6.44291	-4.69548	6.19193e-06	0.00124107
hsa-miR-133b	miR-133a-3p (and other miRNAs w/seed UUGGUCC)	TargetScan Human	High (predicted)	YPEL2		0.498135	3.05982	2.98174	0.00334432	0.046148	-0.259348	5.3479	-3.7893	0.000222286	0.00999447
hsa-miR-1-3p	miR-1-3p (and other miRNAs w/seed GGAAUGU)	TargetScan Human	High (predicted)	ABHD2	Triacylglycerol Degradation	0.756607	8.94348	4.67247	6.55751e-06	0.00105879	-0.25561	6.12055	-3.18424	0.00178295	0.0318702
hsa-miR-1-3p	miR-1-3p (and other miRNAs w/seed GGAAUGU)	TarBase,miRecords	Experimentally Observed	ADAR	Activation of IRF by Cytosolic Pattern Recognition Receptors	0.756607	8.94348	4.67247	6.55751e-06	0.00105879	-0.168734	7.66524	-3.43261	0.000782931	0.0201623
hsa-miR-1-3p	miR-1-3p (and other miRNAs w/seed GGAAUGU)	TarBase	Experimentally Observed	AGRN	Agrin Interactions at Neuromuscular Junction	0.756607	8.94348	4.67247	6.55751e-06	0.00105879	-0.157699	7.07414	-2.36254	0.0195026	0.125555
hsa-miR-1-3p	miR-1-3p (and other miRNAs w/seed GGAAUGU)	TarBase,miRecords	Experimentally Observed	ANKIB1		0.756607	8.94348	4.67247	6.55751e-06	0.00105879	-0.292256	5.25779	-4.49383	1.43676e-05	0.00217552
hsa-miR-1-3p	miR-1-3p (and other miRNAs w/seed GGAAUGU)	TarBase	Experimentally Observed	AP3B1	Clathrin-mediated Endocytosis Signaling,Virus Entry via Endocytic Pathways	0.756607	8.94348	4.67247	6.55751e-06	0.00105879	-0.173577	4.22405	-2.59025	0.0105876	0.0891823
hsa-miR-1-3p	miR-1-3p (and other miRNAs w/seed GGAAUGU)	TarBase,miRecords	Experimentally Observed	ARHGAP29		0.756607	8.94348	4.67247	6.55751e-06	0.00105879	-0.292684	3.48671	-2.50473	0.0133813	0.10105
hsa-miR-1-3p	miR-1-3p (and other miRNAs w/seed GGAAUGU)	TarBase,miRecords	Experimentally Observed	ARHGEF18	Breast Cancer Regulation by Stathmin1,Molecular Mechanisms of Cancer,Phospholipase C Signaling,RhoGDI Signaling,Signaling by Rho Family GTPases	0.756607	8.94348	4.67247	6.55751e-06	0.00105879	-0.167019	6.0445	-3.08181	0.00247058	0.0383401
hsa-miR-1-3p	miR-1-3p (and other miRNAs w/seed GGAAUGU)	TarBase	Experimentally Observed	ARID1A	AMPK Signaling,Glucocorticoid Receptor Signaling,Hereditary Breast Cancer Signaling,RAR Activation,Role of BRCA1 in DNA Damage Response	0.756607	8.94348	4.67247	6.55751e-06	0.00105879	-0.151926	5.8181	-2.58675	0.0106909	0.0894184
hsa-miR-1-3p	miR-1-3p (and other miRNAs w/seed GGAAUGU)	TarBase,TargetScan Human	Experimentally Observed,Moderate (predicted)	ARID2	AMPK Signaling,Glucocorticoid Receptor Signaling,Hereditary Breast Cancer Signaling,RAR Activation,Role of BRCA1 in DNA Damage Response	0.756607	8.94348	4.67247	6.55751e-06	0.00105879	-0.185578	3.42511	-2.2268	0.0275308	0.153323
hsa-miR-1-3p	miR-1-3p (and other miRNAs w/seed GGAAUGU)	TarBase	Experimentally Observed	ATP6V0A1	Iron homeostasis signaling pathway,Phagosome Maturation,Role of MAPK Signaling in Promoting the Pathogenesis of Influenza	0.756607	8.94348	4.67247	6.55751e-06	0.00105879	-0.128476	8.80721	-2.20111	0.0293381	0.1595
hsa-miR-1-3p	miR-1-3p (and other miRNAs w/seed GGAAUGU)	miRecords	Experimentally Observed	ATP6V1B2	Iron homeostasis signaling pathway,Phagosome Maturation,Role of MAPK Signaling in Promoting the Pathogenesis of Influenza	0.756607	8.94348	4.67247	6.55751e-06	0.00105879	-0.111201	8.52518	-2.04347	0.0428498	0.197411
hsa-miR-1-3p	miR-1-3p (and other miRNAs w/seed GGAAUGU)	TargetScan Human	High (predicted)	AZIN1	Polyamine Regulation in Colon Cancer	0.756607	8.94348	4.67247	6.55751e-06	0.00105879	-0.139236	6.46264	-2.29849	0.0229893	0.137671
hsa-miR-1-3p	miR-1-3p (and other miRNAs w/seed GGAAUGU)	TarBase,TargetScan Human	Experimentally Observed,Moderate (predicted)	BCKDHB	Branched-chain α-keto acid Dehydrogenase Complex,Valine Degradation I	0.756607	8.94348	4.67247	6.55751e-06	0.00105879	-0.204768	3.51596	-2.3823	0.0185257	0.121717
hsa-miR-1-3p	miR-1-3p (and other miRNAs w/seed GGAAUGU)	TarBase,TargetScan Human,miRecords	Experimentally Observed,Moderate (predicted)	C12orf49		0.756607	8.94348	4.67247	6.55751e-06	0.00105879	-0.223348	3.78017	-2.23646	0.0268765	0.150799
hsa-miR-1-3p	miR-1-3p (and other miRNAs w/seed GGAAUGU)	TargetScan Human	High (predicted)	C5orf51		0.756607	8.94348	4.67247	6.55751e-06	0.00105879	-0.211622	4.6509	-3.20208	0.00168314	0.0308183
hsa-miR-1-3p	miR-1-3p (and other miRNAs w/seed GGAAUGU)	TarBase,miRecords	Experimentally Observed	CAND1	PPARα/RXRα Activation	0.756607	8.94348	4.67247	6.55751e-06	0.00105879	-0.195049	5.28608	-3.53926	0.000542376	0.0164712
hsa-miR-1-3p	miR-1-3p (and other miRNAs w/seed GGAAUGU)	TarBase,TargetScan Human,miRecords	Experimentally Observed,Moderate (predicted)	CLCN3	Insulin Secretion Signaling Pathway	0.756607	8.94348	4.67247	6.55751e-06	0.00105879	-0.221251	5.21933	-3.14064	0.00205043	0.0345851
hsa-miR-1-3p	miR-1-3p (and other miRNAs w/seed GGAAUGU)	TarBase	Experimentally Observed	CPOX	Heme Biosynthesis from Uroporphyrinogen-III I,Heme Biosynthesis II	0.756607	8.94348	4.67247	6.55751e-06	0.00105879	-0.212792	3.96849	-2.6789	0.00825597	0.077553
hsa-miR-1-3p	miR-1-3p (and other miRNAs w/seed GGAAUGU)	TarBase	Experimentally Observed	EHMT1	Cysteine Biosynthesis III (mammalia),Methionine Degradation I (to Homocysteine),Superpathway of Methionine Degradation	0.756607	8.94348	4.67247	6.55751e-06	0.00105879	-0.130838	5.20302	-2.12066	0.0356837	0.177891
hsa-miR-1-3p	miR-1-3p (and other miRNAs w/seed GGAAUGU)	TargetScan Human	High (predicted)	ERMP1		0.756607	8.94348	4.67247	6.55751e-06	0.00105879	-0.200474	4.8319	-3.12063	0.00218532	0.0356772
hsa-miR-1-3p	miR-1-3p (and other miRNAs w/seed GGAAUGU)	TarBase,TargetScan Human,miRecords	Experimentally Observed,Moderate (predicted)	FBLN2		0.756607	8.94348	4.67247	6.55751e-06	0.00105879	-0.410256	2.65383	-2.66123	0.00867977	0.0799508
hsa-miR-1-3p	miR-1-3p (and other miRNAs w/seed GGAAUGU)	TargetScan Human	High (predicted)	FBXL14		0.756607	8.94348	4.67247	6.55751e-06	0.00105879	-0.244445	3.67582	-2.99843	0.00320342	0.0443337
hsa-miR-1-3p	miR-1-3p (and other miRNAs w/seed GGAAUGU)	TarBase	Experimentally Observed	FERMT2	ILK Signaling	0.756607	8.94348	4.67247	6.55751e-06	0.00105879	-0.181474	5.34635	-2.34349	0.0204874	0.12884
hsa-miR-1-3p	miR-1-3p (and other miRNAs w/seed GGAAUGU)	TargetScan Human	High (predicted)	FUT9		0.756607	8.94348	4.67247	6.55751e-06	0.00105879	-0.266784	4.9636	-2.57497	0.0110447	0.0908861
hsa-miR-1-3p	miR-1-3p (and other miRNAs w/seed GGAAUGU)	TarBase,TargetScan Human,miRecords	Experimentally Observed,High (predicted)	GJA1	Gap Junction Signaling,Glucocorticoid Receptor Signaling,Ovarian Cancer Signaling,Wnt/β-catenin Signaling	0.756607	8.94348	4.67247	6.55751e-06	0.00105879	-0.389637	7.73028	-2.58785	0.0106618	0.0893455
hsa-miR-1-3p	miR-1-3p (and other miRNAs w/seed GGAAUGU)	TarBase	Experimentally Observed	GOLGA7		0.756607	8.94348	4.67247	6.55751e-06	0.00105879	-0.144745	6.19744	-2.29952	0.0229293	0.13746
hsa-miR-1-3p	miR-1-3p (and other miRNAs w/seed GGAAUGU)	Ingenuity Expert Findings,TarBase,TargetScan Human	Experimentally Observed,High (predicted)	GPD2	Glycerol Degradation I,Glycerol-3-phosphate Shuttle,Mitochondrial Dysfunction,PPARα/RXRα Activation	0.756607	8.94348	4.67247	6.55751e-06	0.00105879	-0.270672	5.1926	-3.30071	0.00121889	0.0259827
hsa-miR-1-3p	miR-1-3p (and other miRNAs w/seed GGAAUGU)	TarBase,TargetScan Human,miRecords	Experimentally Observed,Moderate (predicted)	HDAC4	Adipogenesis pathway,Apelin Endothelial Signaling Pathway,Calcium Signaling,Cardiac Hypertrophy Signaling (Enhanced),Cell Cycle: G1/S Checkpoint Regulation,Chronic Myeloid Leukemia Signaling,Cyclins and Cell Cycle Regulation,Hereditary Breast Cancer Signaling,Huntington's Disease Signaling,Osteoarthritis Pathway,Phospholipase C Signaling,Role of NFAT in Cardiac Hypertrophy,Telomerase Signaling,Xe…	0.756607	8.94348	4.67247	6.55751e-06	0.00105879	-0.181312	5.55942	-2.68059	0.00821631	0.0773551
hsa-miR-1-3p	miR-1-3p (and other miRNAs w/seed GGAAUGU)	TarBase	Experimentally Observed	IQGAP3	Actin Cytoskeleton Signaling,Cdc42 Signaling,Rac Signaling	0.756607	8.94348	4.67247	6.55751e-06	0.00105879	-0.632926	0.553242	-2.30708	0.0224923	0.135967
hsa-miR-1-3p	miR-1-3p (and other miRNAs w/seed GGAAUGU)	TarBase	Experimentally Observed	ITGB4	Actin Cytoskeleton Signaling,Actin Nucleation by ARP-WASP Complex,Axonal Guidance Signaling,Cardiac Hypertrophy Signaling (Enhanced),Caveolar-mediated Endocytosis Signaling,Cdc42 Signaling,Clathrin-mediated Endocytosis Signaling,Ephrin Receptor Signaling,ERK/MAPK Signaling,FAK Signaling,Hepatic Fibrosis Signaling Pathway,HER-2 Signaling in Breast Cancer,HGF Signaling,ILK Signaling,Integrin Signal…	0.756607	8.94348	4.67247	6.55751e-06	0.00105879	-0.456739	6.58101	-2.91278	0.00416362	0.0520015
hsa-miR-1-3p	miR-1-3p (and other miRNAs w/seed GGAAUGU)	TarBase,TargetScan Human,miRecords	Experimentally Observed,Moderate (predicted)	KCNJ2	Dopamine-DARPP32 Feedback in cAMP Signaling	0.756607	8.94348	4.67247	6.55751e-06	0.00105879	-0.372671	2.92497	-2.64869	0.00899252	0.0813041
hsa-miR-1-3p	miR-1-3p (and other miRNAs w/seed GGAAUGU)	TarBase,miRecords	Experimentally Observed	SHTN1		0.756607	8.94348	4.67247	6.55751e-06	0.00105879	-0.337416	7.26584	-3.16651	0.00188756	0.0331176
hsa-miR-1-3p	miR-1-3p (and other miRNAs w/seed GGAAUGU)	TarBase,TargetScan Human,miRecords	Experimentally Observed,Moderate (predicted)	KIF2A		0.756607	8.94348	4.67247	6.55751e-06	0.00105879	-0.376422	4.30666	-3.95426	0.000120533	0.00729531
hsa-miR-1-3p	miR-1-3p (and other miRNAs w/seed GGAAUGU)	TarBase,TargetScan Human,miRecords	Experimentally Observed,Moderate (predicted)	LRRC8A	Vitamin-C Transport	0.756607	8.94348	4.67247	6.55751e-06	0.00105879	-0.204645	7.81137	-2.48427	0.0141404	0.104247
hsa-miR-1-3p	miR-1-3p (and other miRNAs w/seed GGAAUGU)	TargetScan Human	High (predicted)	MRO		0.756607	8.94348	4.67247	6.55751e-06	0.00105879	-0.409123	5.7714	-3.2662	0.00136576	0.0275404
hsa-miR-1-3p	miR-1-3p (and other miRNAs w/seed GGAAUGU)	TarBase,TargetScan Human	Experimentally Observed,Moderate (predicted)	NOTCH2	Epithelial Adherens Junction Signaling,Notch Signaling,Regulation of the Epithelial-Mesenchymal Transition Pathway,Th1 and Th2 Activation Pathway,Th1 Pathway,Th2 Pathway	0.756607	8.94348	4.67247	6.55751e-06	0.00105879	-0.269197	5.56552	-2.22231	0.0278392	0.154337
hsa-miR-1-3p	miR-1-3p (and other miRNAs w/seed GGAAUGU)	miRecords	Experimentally Observed	NOTCH3	Epithelial Adherens Junction Signaling,Notch Signaling,Regulation of the Epithelial-Mesenchymal Transition Pathway,Th1 and Th2 Activation Pathway,Th1 Pathway,Th2 Pathway	0.756607	8.94348	4.67247	6.55751e-06	0.00105879	-0.387627	5.33544	-2.78553	0.00607329	0.0643266
hsa-miR-1-3p	miR-1-3p (and other miRNAs w/seed GGAAUGU)	Ingenuity Expert Findings,TarBase	Experimentally Observed	NRP1	Axonal Guidance Signaling,Semaphorin Neuronal Repulsive Signaling Pathway,Semaphorin Signaling in Neurons,VEGF Family Ligand-Receptor Interactions	0.756607	8.94348	4.67247	6.55751e-06	0.00105879	-0.288659	3.75655	-2.43346	0.0161943	0.11216
hsa-miR-1-3p	miR-1-3p (and other miRNAs w/seed GGAAUGU)	TarBase,TargetScan Human,miRecords	Experimentally Observed,Moderate (predicted)	PDCD4	Hepatic Fibrosis Signaling Pathway,PD-1, PD-L1 cancer immunotherapy pathway	0.756607	8.94348	4.67247	6.55751e-06	0.00105879	-0.156184	4.61691	-2.63377	0.00937773	0.0834565
hsa-miR-1-3p	miR-1-3p (and other miRNAs w/seed GGAAUGU)	TarBase,miRecords	Experimentally Observed	PLEKHB2		0.756607	8.94348	4.67247	6.55751e-06	0.00105879	-0.151443	7.29593	-3.77144	0.000237248	0.0102783
hsa-miR-1-3p	miR-1-3p (and other miRNAs w/seed GGAAUGU)	TarBase,miRecords	Experimentally Observed	POM121/POM121C		0.756607	8.94348	4.67247	6.55751e-06	0.00105879	-0.159372	5.3415	-2.45348	0.0153554	0.109167
hsa-miR-1-3p	miR-1-3p (and other miRNAs w/seed GGAAUGU)	TarBase,miRecords	Experimentally Observed	PREX1		0.756607	8.94348	4.67247	6.55751e-06	0.00105879	-0.111473	8.12193	-2.02216	0.0450327	0.203356
hsa-miR-1-3p	miR-1-3p (and other miRNAs w/seed GGAAUGU)	TargetScan Human	High (predicted)	PRR14L		0.756607	8.94348	4.67247	6.55751e-06	0.00105879	-0.131375	4.48489	-2.03357	0.0438515	0.200361
hsa-miR-1-3p	miR-1-3p (and other miRNAs w/seed GGAAUGU)	TarBase	Experimentally Observed	PTPRF	3-phosphoinositide Biosynthesis,3-phosphoinositide Degradation,D-myo-inositol (1,4,5,6)-Tetrakisphosphate Biosynthesis,D-myo-inositol (3,4,5,6)-tetrakisphosphate Biosynthesis,D-myo-inositol-5-phosphate Metabolism,Insulin Receptor Signaling,Protein Kinase A Signaling,Superpathway of Inositol Phosphate Compounds	0.756607	8.94348	4.67247	6.55751e-06	0.00105879	-0.241696	7.18272	-3.9818	0.00010863	0.00676448
hsa-miR-1-3p	miR-1-3p (and other miRNAs w/seed GGAAUGU)	TargetScan Human	High (predicted)	SEPTIN2	RhoA Signaling,Signaling by Rho Family GTPases	0.756607	8.94348	4.67247	6.55751e-06	0.00105879	-0.224752	7.86669	-3.59511	0.000446087	0.0146662
hsa-miR-1-3p	miR-1-3p (and other miRNAs w/seed GGAAUGU)	TargetScan Human	High (predicted)	SLC10A7		0.756607	8.94348	4.67247	6.55751e-06	0.00105879	-0.224217	1.09655	-2.01599	0.0456818	0.204511
hsa-miR-1-3p	miR-1-3p (and other miRNAs w/seed GGAAUGU)	TarBase	Experimentally Observed	SLC25A1		0.756607	8.94348	4.67247	6.55751e-06	0.00105879	-0.165889	5.66126	-2.0501	0.0421892	0.19545
hsa-miR-1-3p	miR-1-3p (and other miRNAs w/seed GGAAUGU)	TargetScan Human	High (predicted)	SPRED1		0.756607	8.94348	4.67247	6.55751e-06	0.00105879	-0.175251	5.31088	-2.23948	0.0266742	0.15019
hsa-miR-1-3p	miR-1-3p (and other miRNAs w/seed GGAAUGU)	TargetScan Human	High (predicted)	TMOD2		0.756607	8.94348	4.67247	6.55751e-06	0.00105879	-0.194829	7.6851	-2.92435	0.00401736	0.0509008
hsa-miR-1-3p	miR-1-3p (and other miRNAs w/seed GGAAUGU)	TargetScan Human	High (predicted)	TNKS2	Death Receptor Signaling,Retinoic acid Mediated Apoptosis Signaling,Telomere Extension by Telomerase,UVA-Induced MAPK Signaling	0.756607	8.94348	4.67247	6.55751e-06	0.00105879	-0.198187	4.98962	-3.17867	0.00181523	0.0322974
hsa-miR-1-3p	miR-1-3p (and other miRNAs w/seed GGAAUGU)	TargetScan Human,miRecords	Experimentally Observed,Moderate (predicted)	TPPP		0.756607	8.94348	4.67247	6.55751e-06	0.00105879	-0.207823	9.46037	-3.38784	0.000911123	0.0216066
hsa-miR-1-3p	miR-1-3p (and other miRNAs w/seed GGAAUGU)	TarBase,TargetScan Human,miRecords	Experimentally Observed,High (predicted)	TRIM2		0.756607	8.94348	4.67247	6.55751e-06	0.00105879	-0.24595	7.23984	-3.84625	0.000180321	0.00888944
hsa-miR-1-3p	miR-1-3p (and other miRNAs w/seed GGAAUGU)	TarBase,TargetScan Human,miRecords	Experimentally Observed,High (predicted)	TSPAN4	Integrin Signaling	0.756607	8.94348	4.67247	6.55751e-06	0.00105879	-0.219288	3.38537	-2.39195	0.0180646	0.120113
hsa-miR-1-3p	miR-1-3p (and other miRNAs w/seed GGAAUGU)	TarBase,miRecords	Experimentally Observed	UHMK1	Breast Cancer Regulation by Stathmin1	0.756607	8.94348	4.67247	6.55751e-06	0.00105879	-0.302249	5.8009	-3.63489	0.000387593	0.0134614
hsa-miR-1-3p	miR-1-3p (and other miRNAs w/seed GGAAUGU)	TargetScan Human	High (predicted)	UNC119B		0.756607	8.94348	4.67247	6.55751e-06	0.00105879	-0.143448	5.38735	-2.21841	0.0281096	0.155104
hsa-miR-1-3p	miR-1-3p (and other miRNAs w/seed GGAAUGU)	TarBase,TargetScan Human,miRecords	Experimentally Observed,Moderate (predicted)	UTRN	Agrin Interactions at Neuromuscular Junction	0.756607	8.94348	4.67247	6.55751e-06	0.00105879	-0.256083	4.69063	-2.7984	0.00584737	0.0628403
hsa-miR-1-3p	miR-1-3p (and other miRNAs w/seed GGAAUGU)	TarBase,TargetScan Human	Experimentally Observed,Moderate (predicted)	WDFY1		0.756607	8.94348	4.67247	6.55751e-06	0.00105879	-0.277829	4.22099	-3.8694	0.000165518	0.00864806
hsa-miR-1-3p	miR-1-3p (and other miRNAs w/seed GGAAUGU)	TarBase,TargetScan Human,miRecords	Experimentally Observed,Moderate (predicted)	ZNF264		0.756607	8.94348	4.67247	6.55751e-06	0.00105879	-0.196609	3.7679	-2.84621	0.00507813	0.0584231
hsa-miR-1-3p	miR-1-3p (and other miRNAs w/seed GGAAUGU)	TargetScan Human	High (predicted)	ZNF281		0.756607	8.94348	4.67247	6.55751e-06	0.00105879	-0.249065	1.94575	-2.19609	0.0297035	0.160398
hsa-miR-145-5p	miR-145-5p (and other miRNAs w/seed UCCAGUU)	miRecords	Experimentally Observed	ACBD3		0.37797	6.04913	2.84708	0.0050292	0.0590754	-0.241546	3.49266	-2.99715	0.00321614	0.0443646
hsa-miR-145-5p	miR-145-5p (and other miRNAs w/seed UCCAGUU)	TargetScan Human	High (predicted)	ACBD5		0.37797	6.04913	2.84708	0.0050292	0.0590754	-0.179817	5.5098	-2.69394	0.00790992	0.0756434
hsa-miR-145-5p	miR-145-5p (and other miRNAs w/seed UCCAGUU)	TargetScan Human	High (predicted)	ADD3	Gαs Signaling,Protein Kinase A Signaling	0.37797	6.04913	2.84708	0.0050292	0.0590754	-0.221141	7.06055	-2.713	0.00749042	0.0731713
hsa-miR-145-5p	miR-145-5p (and other miRNAs w/seed UCCAGUU)	TargetScan Human	High (predicted)	AGFG1		0.37797	6.04913	2.84708	0.0050292	0.0590754	-0.104409	5.39703	-2.53182	0.0124323	0.0974664
hsa-miR-145-5p	miR-145-5p (and other miRNAs w/seed UCCAGUU)	Ingenuity Expert Findings	Experimentally Observed	AHNAK	Phospholipase C Signaling	0.37797	6.04913	2.84708	0.0050292	0.0590754	-0.393115	7.78324	-3.95806	0.000118819	0.00724056
hsa-miR-145-5p	miR-145-5p (and other miRNAs w/seed UCCAGUU)	TargetScan Human	High (predicted)	AKAP9	cAMP-mediated signaling,Cardiac β-adrenergic Signaling,Protein Kinase A Signaling	0.37797	6.04913	2.84708	0.0050292	0.0590754	-0.214579	4.47638	-2.62027	0.00973892	0.0853334
hsa-miR-145-5p	miR-145-5p (and other miRNAs w/seed UCCAGUU)	TargetScan Human,miRecords	Experimentally Observed,Moderate (predicted)	CLINT1	Epithelial Adherens Junction Signaling,Germ Cell-Sertoli Cell Junction Signaling,Sertoli Cell-Sertoli Cell Junction Signaling	0.37797	6.04913	2.84708	0.0050292	0.0590754	-0.13786	4.21417	-2.21404	0.0284157	0.156045
hsa-miR-145-5p	miR-145-5p (and other miRNAs w/seed UCCAGUU)	Ingenuity Expert Findings	Experimentally Observed	DFFA	Apoptosis Signaling,Cytotoxic T Lymphocyte-mediated Apoptosis of Target Cells,Death Receptor Signaling,Granzyme B Signaling,Induction of Apoptosis by HIV1,Tumoricidal Function of Hepatic Natural Killer Cells	0.37797	6.04913	2.84708	0.0050292	0.0590754	-0.188367	3.47032	-2.58798	0.0106545	0.0893455
hsa-miR-145-5p	miR-145-5p (and other miRNAs w/seed UCCAGUU)	TargetScan Human	High (predicted)	DST		0.37797	6.04913	2.84708	0.0050292	0.0590754	-0.153911	8.2821	-2.14603	0.0335655	0.171075
hsa-miR-145-5p	miR-145-5p (and other miRNAs w/seed UCCAGUU)	Ingenuity Expert Findings	Experimentally Observed	EIF4E	Axonal Guidance Signaling,Cardiac Hypertrophy Signaling,Cardiac Hypertrophy Signaling (Enhanced),Coronavirus Pathogenesis Pathway,EIF2 Signaling,ERK/MAPK Signaling,Estrogen Receptor Signaling,FLT3 Signaling in Hematopoietic Progenitor Cells,HIF1α Signaling,Insulin Receptor Signaling,Insulin Secretion Signaling Pathway,mTOR Signaling,PI3K/AKT Signaling,Regulation of eIF4 and p70S6K Signaling,Role …	0.37797	6.04913	2.84708	0.0050292	0.0590754	-0.137864	4.51751	-2.03227	0.0439854	0.200501
hsa-miR-145-5p	miR-145-5p (and other miRNAs w/seed UCCAGUU)	Ingenuity Expert Findings,TargetScan Human	Experimentally Observed,Moderate (predicted)	EIF4EBP2	Insulin Secretion Signaling Pathway,Regulation of eIF4 and p70S6K Signaling,Synaptogenesis Signaling Pathway	0.37797	6.04913	2.84708	0.0050292	0.0590754	-0.239685	6.44571	-4.02268	9.30062e-05	0.00618901
hsa-miR-145-5p	miR-145-5p (and other miRNAs w/seed UCCAGUU)	TargetScan Human	High (predicted)	EXOC8	Cdc42 Signaling	0.37797	6.04913	2.84708	0.0050292	0.0590754	-0.273128	3.2165	-3.62584	0.000400229	0.0137566
hsa-miR-145-5p	miR-145-5p (and other miRNAs w/seed UCCAGUU)	TargetScan Human	High (predicted)	ABHD17B		0.37797	6.04913	2.84708	0.0050292	0.0590754	-0.162781	4.48199	-2.5606	0.0114904	0.0931548
hsa-miR-145-5p	miR-145-5p (and other miRNAs w/seed UCCAGUU)	TargetScan Human	High (predicted)	GMFB		0.37797	6.04913	2.84708	0.0050292	0.0590754	-0.249511	6.22178	-3.0325	0.00288264	0.0418826
hsa-miR-145-5p	miR-145-5p (and other miRNAs w/seed UCCAGUU)	TargetScan Human	High (predicted)	GRB10	IGF-1 Signaling,Insulin Receptor Signaling	0.37797	6.04913	2.84708	0.0050292	0.0590754	-0.194292	5.76301	-3.27005	0.00134854	0.0272924
hsa-miR-145-5p	miR-145-5p (and other miRNAs w/seed UCCAGUU)	TargetScan Human	High (predicted)	HHEX		0.37797	6.04913	2.84708	0.0050292	0.0590754	-0.294584	0.942173	-2.0877	0.0386064	0.185999
hsa-miR-145-5p	miR-145-5p (and other miRNAs w/seed UCCAGUU)	Ingenuity Expert Findings,miRecords	Experimentally Observed	IGF1R	Cardiac Hypertrophy Signaling,Cardiac Hypertrophy Signaling (Enhanced),CREB Signaling in Neurons,EIF2 Signaling,Estrogen Receptor Signaling,Estrogen-Dependent Breast Cancer Signaling,Glioblastoma Multiforme Signaling,Glioma Signaling,Growth Hormone Signaling,Hepatic Fibrosis / Hepatic Stellate Cell Activation,Huntington's Disease Signaling,IGF-1 Signaling,IL-15 Production,NF-κB Signaling,PTEN Sig…	0.37797	6.04913	2.84708	0.0050292	0.0590754	-0.154259	5.70694	-2.4999	0.0135571	0.101868
hsa-miR-145-5p	miR-145-5p (and other miRNAs w/seed UCCAGUU)	TargetScan Human	High (predicted)	ITGB8	Caveolar-mediated Endocytosis Signaling,Clathrin-mediated Endocytosis Signaling,HER-2 Signaling in Breast Cancer,ILK Signaling,Integrin Signaling,Macropinocytosis Signaling,Paxillin Signaling,Virus Entry via Endocytic Pathways	0.37797	6.04913	2.84708	0.0050292	0.0590754	-0.384924	4.859	-3.78726	0.000223946	0.0099976
hsa-miR-145-5p	miR-145-5p (and other miRNAs w/seed UCCAGUU)	TargetScan Human	High (predicted)	KCNA4	Insulin Secretion Signaling Pathway	0.37797	6.04913	2.84708	0.0050292	0.0590754	-0.432308	1.46096	-2.08994	0.038401	0.185538
hsa-miR-145-5p	miR-145-5p (and other miRNAs w/seed UCCAGUU)	TargetScan Human	High (predicted)	MAP3K1	Acute Phase Response Signaling,April Mediated Signaling,B Cell Activating Factor Signaling,B Cell Receptor Signaling,Cardiac Hypertrophy Signaling,Cardiac Hypertrophy Signaling (Enhanced),CD27 Signaling in Lymphocytes,CD28 Signaling in T Helper Cells,Ceramide Signaling,EGF Signaling,FGF Signaling,Germ Cell-Sertoli Cell Junction Signaling,Glucocorticoid Receptor Signaling,GNRH Signaling,Gα12/13 Si…	0.37797	6.04913	2.84708	0.0050292	0.0590754	-0.266681	1.89962	-2.15052	0.0332024	0.170112
hsa-miR-145-5p	miR-145-5p (and other miRNAs w/seed UCCAGUU)	Ingenuity Expert Findings	Experimentally Observed	MAPK7	Adrenomedullin signaling pathway,Apelin Adipocyte Signaling Pathway,Apelin Cardiomyocyte Signaling Pathway,Cardiac Hypertrophy Signaling (Enhanced),CDK5 Signaling,Cholecystokinin/Gastrin-mediated Signaling,Endocannabinoid Developing Neuron Pathway,Endocannabinoid Neuronal Synapse Pathway,Endothelin-1 Signaling,ERK5 Signaling,Gap Junction Signaling,GNRH Signaling,Gα12/13 Signaling,Inhibition of AR…	0.37797	6.04913	2.84708	0.0050292	0.0590754	-0.11805	3.7964	-2.13402	0.0345537	0.174376
hsa-miR-145-5p	miR-145-5p (and other miRNAs w/seed UCCAGUU)	TargetScan Human	High (predicted)	MRTFB		0.37797	6.04913	2.84708	0.0050292	0.0590754	-0.27948	6.40126	-3.3562	0.00101334	0.0232644
hsa-miR-145-5p	miR-145-5p (and other miRNAs w/seed UCCAGUU)	Ingenuity Expert Findings,TargetScan Human	Experimentally Observed,High (predicted)	MYO5A	Fcγ Receptor-mediated Phagocytosis in Macrophages and Monocytes	0.37797	6.04913	2.84708	0.0050292	0.0590754	-0.17615	7.01955	-2.33258	0.0210709	0.130797
hsa-miR-145-5p	miR-145-5p (and other miRNAs w/seed UCCAGUU)	TargetScan Human	High (predicted)	TENT2		0.37797	6.04913	2.84708	0.0050292	0.0590754	-0.169296	3.2228	-2.20783	0.0288554	0.157606
hsa-miR-145-5p	miR-145-5p (and other miRNAs w/seed UCCAGUU)	TargetScan Human	High (predicted)	PPP1R9B		0.37797	6.04913	2.84708	0.0050292	0.0590754	-0.155437	8.20042	-2.56146	0.0114634	0.0930209
hsa-miR-145-5p	miR-145-5p (and other miRNAs w/seed UCCAGUU)	TargetScan Human	High (predicted)	PPP4R2		0.37797	6.04913	2.84708	0.0050292	0.0590754	-0.318859	2.3055	-3.07429	0.00252974	0.0389312
hsa-miR-145-5p	miR-145-5p (and other miRNAs w/seed UCCAGUU)	TargetScan Human,miRecords	Experimentally Observed,Moderate (predicted)	RASA1	3-phosphoinositide Biosynthesis,3-phosphoinositide Degradation,Angiopoietin Signaling,Axonal Guidance Signaling,Cdc42 Signaling,D-myo-inositol (1,4,5,6)-Tetrakisphosphate Biosynthesis,D-myo-inositol (3,4,5,6)-tetrakisphosphate Biosynthesis,D-myo-inositol-5-phosphate Metabolism,EGF Signaling,Ephrin Receptor Signaling,G-Protein Coupled Receptor Signaling,GDNF Family Ligand-Receptor Interactions,Gα1…	0.37797	6.04913	2.84708	0.0050292	0.0590754	-0.128504	4.60496	-2.00852	0.0464791	0.206732
hsa-miR-146a-5p	miR-146a-5p (and other miRNAs w/seed GAGAACU)	TargetScan Human	High (predicted)	ATG12	Autophagy,Sirtuin Signaling Pathway	0.293264	8.40303	4.04906	8.20573e-05	0.00427724	-0.122447	4.60225	-2.19408	0.0298508	0.160555
hsa-miR-146a-5p	miR-146a-5p (and other miRNAs w/seed GAGAACU)	miRecords	Experimentally Observed	ATOH8		0.293264	8.40303	4.04906	8.20573e-05	0.00427724	-0.348855	4.26523	-2.87585	0.00464874	0.055701
hsa-miR-146a-5p	miR-146a-5p (and other miRNAs w/seed GAGAACU)	TargetScan Human	High (predicted)	BSG		0.293264	8.40303	4.04906	8.20573e-05	0.00427724	-0.156617	9.90427	-2.49627	0.0136906	0.102616
hsa-miR-146a-5p	miR-146a-5p (and other miRNAs w/seed GAGAACU)	TargetScan Human	High (predicted)	GPM6B		0.293264	8.40303	4.04906	8.20573e-05	0.00427724	-0.204783	8.90588	-2.85302	0.00497644	0.0576665
hsa-miR-146a-5p	miR-146a-5p (and other miRNAs w/seed GAGAACU)	Ingenuity Expert Findings	Experimentally Observed	IL12RB2	Cardiac Hypertrophy Signaling (Enhanced),Glucocorticoid Receptor Signaling,IL-12 Signaling and Production in Macrophages,IL-23 Signaling Pathway,Natural Killer Cell Signaling,PI3K/AKT Signaling,STAT3 Pathway,T Cell Exhaustion Signaling Pathway,T Helper Cell Differentiation,Th1 and Th2 Activation Pathway,Th1 Pathway,Th17 Activation Pathway,Th2 Pathway	0.293264	8.40303	4.04906	8.20573e-05	0.00427724	-0.574608	0.252306	-2.215	0.0283484	0.156005
hsa-miR-146a-5p	miR-146a-5p (and other miRNAs w/seed GAGAACU)	TargetScan Human,miRecords	Experimentally Observed,Moderate (predicted)	METTL7A		0.293264	8.40303	4.04906	8.20573e-05	0.00427724	-0.268963	6.79091	-2.43923	0.0159485	0.111245
hsa-miR-146a-5p	miR-146a-5p (and other miRNAs w/seed GAGAACU)	miRecords	Experimentally Observed	MMP16	Agranulocyte Adhesion and Diapedesis,Axonal Guidance Signaling,Bladder Cancer Signaling,Colorectal Cancer Metastasis Signaling,Estrogen Receptor Signaling,Granulocyte Adhesion and Diapedesis,HIF1α Signaling,HOTAIR Regulatory Pathway,Inhibition of Matrix Metalloproteases,Leukocyte Extravasation Signaling,Tumor Microenvironment Pathway	0.293264	8.40303	4.04906	8.20573e-05	0.00427724	-0.399637	0.838542	-2.41562	0.0169761	0.115459
hsa-miR-146a-5p	miR-146a-5p (and other miRNAs w/seed GAGAACU)	miRecords	Experimentally Observed	MR1	Antigen Presentation Pathway,PD-1, PD-L1 cancer immunotherapy pathway	0.293264	8.40303	4.04906	8.20573e-05	0.00427724	-0.285749	2.58954	-2.95164	0.00369767	0.0483604
hsa-miR-146a-5p	miR-146a-5p (and other miRNAs w/seed GAGAACU)	miRecords	Experimentally Observed	NFIX	Aryl Hydrocarbon Receptor Signaling	0.293264	8.40303	4.04906	8.20573e-05	0.00427724	-0.159021	7.85922	-2.86144	0.00485312	0.0570797
hsa-miR-146a-5p	miR-146a-5p (and other miRNAs w/seed GAGAACU)	Ingenuity Expert Findings,TargetScan Human	Experimentally Observed,High (predicted)	NOVA1		0.293264	8.40303	4.04906	8.20573e-05	0.00427724	-0.140314	5.94253	-2.10146	0.0373617	0.182701
hsa-miR-146a-5p	miR-146a-5p (and other miRNAs w/seed GAGAACU)	TargetScan Human	High (predicted)	PLSCR4		0.293264	8.40303	4.04906	8.20573e-05	0.00427724	-0.253515	4.14822	-2.06697	0.0405478	0.190821
hsa-miR-146a-5p	miR-146a-5p (and other miRNAs w/seed GAGAACU)	TargetScan Human	High (predicted)	PPM1K	3-phosphoinositide Biosynthesis,3-phosphoinositide Degradation,AMPK Signaling,D-myo-inositol (1,4,5,6)-Tetrakisphosphate Biosynthesis,D-myo-inositol (3,4,5,6)-tetrakisphosphate Biosynthesis,D-myo-inositol-5-phosphate Metabolism,Superpathway of Inositol Phosphate Compounds	0.293264	8.40303	4.04906	8.20573e-05	0.00427724	-0.539092	4.61854	-5.92767	2.21383e-08	3.37242e-05
hsa-miR-146a-5p	miR-146a-5p (and other miRNAs w/seed GAGAACU)	TargetScan Human	High (predicted)	RHOBTB3		0.293264	8.40303	4.04906	8.20573e-05	0.00427724	-0.3404	6.47402	-3.42345	0.000807691	0.0204548
hsa-miR-146a-5p	miR-146a-5p (and other miRNAs w/seed GAGAACU)	TargetScan Human	High (predicted)	SCAF11		0.293264	8.40303	4.04906	8.20573e-05	0.00427724	-0.180312	4.29045	-3.36642	0.000979188	0.0226247
hsa-miR-146a-5p	miR-146a-5p (and other miRNAs w/seed GAGAACU)	TargetScan Human	High (predicted)	TDRKH		0.293264	8.40303	4.04906	8.20573e-05	0.00427724	-0.140831	3.48674	-2.26848	0.0248038	0.143776
hsa-miR-146a-5p	miR-146a-5p (and other miRNAs w/seed GAGAACU)	Ingenuity Expert Findings	Experimentally Observed	TLR4	Altered T Cell and B Cell Signaling in Rheumatoid Arthritis,Colorectal Cancer Metastasis Signaling,Communication between Innate and Adaptive Immune Cells,Crosstalk between Dendritic Cells and Natural Killer Cells,Dendritic Cell Maturation,Hepatic Cholestasis,Hepatic Fibrosis / Hepatic Stellate Cell Activation,Hepatic Fibrosis Signaling Pathway,HMGB1 Signaling,HOTAIR Regulatory Pathway,IL-12 Signa…	0.293264	8.40303	4.04906	8.20573e-05	0.00427724	-0.266535	4.02257	-2.25739	0.025505	0.146611
hsa-miR-146a-5p	miR-146a-5p (and other miRNAs w/seed GAGAACU)	TargetScan Human	High (predicted)	TMEM100		0.293264	8.40303	4.04906	8.20573e-05	0.00427724	-0.420198	1.0946	-2.10189	0.0373236	0.182622
hsa-miR-146a-5p	miR-146a-5p (and other miRNAs w/seed GAGAACU)	Ingenuity Expert Findings,TargetScan Human	Experimentally Observed,High (predicted)	TRAF6	Activation of IRF by Cytosolic Pattern Recognition Receptors,Acute Phase Response Signaling,April Mediated Signaling,B Cell Activating Factor Signaling,CD40 Signaling,Dendritic Cell Maturation,Glucocorticoid Receptor Signaling,Hepatic Cholestasis,Hepatic Fibrosis Signaling Pathway,IL-1 Signaling,IL-10 Signaling,IL-12 Signaling and Production in Macrophages,IL-17 Signaling,IL-17A Signaling in Airw…	0.293264	8.40303	4.04906	8.20573e-05	0.00427724	-0.159279	3.90764	-2.44078	0.0158829	0.111097
hsa-miR-146a-5p	miR-146a-5p (and other miRNAs w/seed GAGAACU)	TargetScan Human	High (predicted)	ZNF208		0.293264	8.40303	4.04906	8.20573e-05	0.00427724	-0.503698	0.262505	-2.01102	0.0462103	0.20588
hsa-miR-146a-5p	miR-146a-5p (and other miRNAs w/seed GAGAACU)	TargetScan Human	High (predicted)	ZNF275		0.293264	8.40303	4.04906	8.20573e-05	0.00427724	-0.115207	5.23461	-2.23323	0.0270935	0.151763
hsa-miR-146a-5p	miR-146a-5p (and other miRNAs w/seed GAGAACU)	TargetScan Human	High (predicted)	ZNF738		0.293264	8.40303	4.04906	8.20573e-05	0.00427724	-0.332433	2.5519	-3.26244	0.00138264	0.0276795
hsa-miR-148b-3p	miR-148a-3p (and other miRNAs w/seed CAGUGCA)	TargetScan Human	High (predicted)	AGFG1		0.244224	9.67636	4.34011	2.60134e-05	0.00241057	-0.104409	5.39703	-2.53182	0.0124323	0.0974664
hsa-miR-148b-3p	miR-148a-3p (and other miRNAs w/seed CAGUGCA)	TargetScan Human	High (predicted)	SZRD1		0.244224	9.67636	4.34011	2.60134e-05	0.00241057	-0.0990768	6.36086	-2.18547	0.0304888	0.161997
hsa-miR-148b-3p	miR-148a-3p (and other miRNAs w/seed CAGUGCA)	TargetScan Human	High (predicted)	CAND1	PPARα/RXRα Activation	0.244224	9.67636	4.34011	2.60134e-05	0.00241057	-0.195049	5.28608	-3.53926	0.000542376	0.0164712
hsa-miR-148b-3p	miR-148a-3p (and other miRNAs w/seed CAGUGCA)	TargetScan Human	High (predicted)	CDC14A		0.244224	9.67636	4.34011	2.60134e-05	0.00241057	-0.326939	1.60798	-2.51998	0.0128393	0.0991964
hsa-miR-148b-3p	miR-148a-3p (and other miRNAs w/seed CAGUGCA)	TargetScan Human	High (predicted)	CDK5R1	Amyloid Processing,CDK5 Signaling,Huntington's Disease Signaling,Neuregulin Signaling,Rac Signaling,Reelin Signaling in Neurons	0.244224	9.67636	4.34011	2.60134e-05	0.00241057	-0.157866	7.23327	-2.20015	0.0294078	0.159722
hsa-miR-148b-3p	miR-148a-3p (and other miRNAs w/seed CAGUGCA)	TargetScan Human	High (predicted)	CUL5		0.244224	9.67636	4.34011	2.60134e-05	0.00241057	-0.18821	3.82347	-2.5749	0.0110466	0.0908861
hsa-miR-148b-3p	miR-148a-3p (and other miRNAs w/seed CAGUGCA)	TargetScan Human	High (predicted)	DCP2	Inhibition of ARE-Mediated mRNA Degradation Pathway	0.244224	9.67636	4.34011	2.60134e-05	0.00241057	-0.188323	4.36747	-2.52806	0.0125603	0.0979402
hsa-miR-148b-3p	miR-148a-3p (and other miRNAs w/seed CAGUGCA)	TargetScan Human	High (predicted)	DOCK6		0.244224	9.67636	4.34011	2.60134e-05	0.00241057	-0.229708	4.13895	-2.81412	0.00558351	0.0615259
hsa-miR-148b-3p	miR-148a-3p (and other miRNAs w/seed CAGUGCA)	TargetScan Human	High (predicted)	AGO4	EIF2 Signaling,HOTAIR Regulatory Pathway,Inhibition of ARE-Mediated mRNA Degradation Pathway,Insulin Secretion Signaling Pathway,Regulation of eIF4 and p70S6K Signaling	0.244224	9.67636	4.34011	2.60134e-05	0.00241057	-0.15757	4.07282	-2.47071	0.0146644	0.106148
hsa-miR-148b-3p	miR-148a-3p (and other miRNAs w/seed CAGUGCA)	TargetScan Human	High (predicted)	ELAVL4		0.244224	9.67636	4.34011	2.60134e-05	0.00241057	-0.286082	3.46328	-2.05536	0.0416714	0.19435
hsa-miR-148b-3p	miR-148a-3p (and other miRNAs w/seed CAGUGCA)	TargetScan Human	High (predicted)	EPM2A	Protein Kinase A Signaling	0.244224	9.67636	4.34011	2.60134e-05	0.00241057	-0.176944	3.7836	-2.08855	0.0385283	0.185731
hsa-miR-148b-3p	miR-148a-3p (and other miRNAs w/seed CAGUGCA)	TargetScan Human	High (predicted)	FAM168B		0.244224	9.67636	4.34011	2.60134e-05	0.00241057	-0.115447	7.7862	-2.47408	0.0145325	0.105527
hsa-miR-148b-3p	miR-148a-3p (and other miRNAs w/seed CAGUGCA)	TargetScan Human	High (predicted)	GOLT1A		0.244224	9.67636	4.34011	2.60134e-05	0.00241057	-0.391941	0.419921	-2.07352	0.039925	0.189175
hsa-miR-148b-3p	miR-148a-3p (and other miRNAs w/seed CAGUGCA)	TargetScan Human	High (predicted)	JMY	p53 Signaling	0.244224	9.67636	4.34011	2.60134e-05	0.00241057	-0.269854	4.29775	-3.26361	0.00137735	0.0276067
hsa-miR-148b-3p	miR-148a-3p (and other miRNAs w/seed CAGUGCA)	TargetScan Human	High (predicted)	KIAA0232		0.244224	9.67636	4.34011	2.60134e-05	0.00241057	-0.183742	6.40114	-3.87795	0.00016035	0.00852261
hsa-miR-148b-3p	miR-148a-3p (and other miRNAs w/seed CAGUGCA)	TargetScan Human	High (predicted)	MTF1	Osteoarthritis Pathway	0.244224	9.67636	4.34011	2.60134e-05	0.00241057	-0.172772	3.81936	-2.54465	0.0120041	0.0956417
hsa-miR-148b-3p	miR-148a-3p (and other miRNAs w/seed CAGUGCA)	TargetScan Human	High (predicted)	MTMR9	3-phosphoinositide Biosynthesis,3-phosphoinositide Degradation,D-myo-inositol (1,4,5,6)-Tetrakisphosphate Biosynthesis,D-myo-inositol (3,4,5,6)-tetrakisphosphate Biosynthesis,D-myo-inositol-5-phosphate Metabolism,Superpathway of Inositol Phosphate Compounds	0.244224	9.67636	4.34011	2.60134e-05	0.00241057	-0.196881	5.0087	-3.84502	0.000181145	0.00888944
hsa-miR-148b-3p	miR-148a-3p (and other miRNAs w/seed CAGUGCA)	TargetScan Human	High (predicted)	NIN		0.244224	9.67636	4.34011	2.60134e-05	0.00241057	-0.167186	4.60939	-2.28297	0.0239123	0.140899
hsa-miR-148b-3p	miR-148a-3p (and other miRNAs w/seed CAGUGCA)	TargetScan Human	High (predicted)	NRAS	14-3-3-mediated Signaling,Actin Cytoskeleton Signaling,Actin Nucleation by ARP-WASP Complex,Acute Myeloid Leukemia Signaling,Acute Phase Response Signaling,Adrenomedullin signaling pathway,Agrin Interactions at Neuromuscular Junction,Angiopoietin Signaling,Antiproliferative Role of Somatostatin Receptor 2,Apelin Endothelial Signaling Pathway,Apoptosis Signaling,Axonal Guidance Signaling,B Cell Re…	0.244224	9.67636	4.34011	2.60134e-05	0.00241057	-0.187201	4.12207	-3.16624	0.00188919	0.0331176
hsa-miR-148b-3p	miR-148a-3p (and other miRNAs w/seed CAGUGCA)	TargetScan Human	High (predicted)	NRP1	Axonal Guidance Signaling,Semaphorin Neuronal Repulsive Signaling Pathway,Semaphorin Signaling in Neurons,VEGF Family Ligand-Receptor Interactions	0.244224	9.67636	4.34011	2.60134e-05	0.00241057	-0.288659	3.75655	-2.43346	0.0161943	0.11216
hsa-miR-148b-3p	miR-148a-3p (and other miRNAs w/seed CAGUGCA)	TargetScan Human	High (predicted)	PBXIP1		0.244224	9.67636	4.34011	2.60134e-05	0.00241057	-0.176518	7.99744	-2.10294	0.0372301	0.182424
hsa-miR-148b-3p	miR-148a-3p (and other miRNAs w/seed CAGUGCA)	TargetScan Human	High (predicted)	PCDH10	HOTAIR Regulatory Pathway	0.244224	9.67636	4.34011	2.60134e-05	0.00241057	-0.247848	5.45977	-3.39695	0.000883545	0.0211796
hsa-miR-148b-3p	miR-148a-3p (and other miRNAs w/seed CAGUGCA)	TargetScan Human	High (predicted)	PDE1C	cAMP-mediated signaling,Cardiac Hypertrophy Signaling (Enhanced),Cardiac β-adrenergic Signaling,Cellular Effects of Sildenafil (Viagra),G-Protein Coupled Receptor Signaling,Gustation Pathway,Nitric Oxide Signaling in the Cardiovascular System,Opioid Signaling Pathway,Protein Kinase A Signaling,Relaxin Signaling,Sperm Motility,tRNA Splicing	0.244224	9.67636	4.34011	2.60134e-05	0.00241057	-0.457143	2.90363	-3.04019	0.0028145	0.0413473
hsa-miR-148b-3p	miR-148a-3p (and other miRNAs w/seed CAGUGCA)	TargetScan Human	High (predicted)	PIK3IP1		0.244224	9.67636	4.34011	2.60134e-05	0.00241057	-0.262545	5.71039	-2.43972	0.0159276	0.111222
hsa-miR-148b-3p	miR-148a-3p (and other miRNAs w/seed CAGUGCA)	TargetScan Human	High (predicted)	PRNP		0.244224	9.67636	4.34011	2.60134e-05	0.00241057	-0.181698	8.89613	-2.99679	0.00321967	0.0443765
hsa-miR-148b-3p	miR-148a-3p (and other miRNAs w/seed CAGUGCA)	TargetScan Human	High (predicted)	PTEN	3-phosphoinositide Biosynthesis,3-phosphoinositide Degradation,B Cell Receptor Signaling,BEX2 Signaling Pathway,Cancer Drug Resistance By Drug Efflux,Cardiac Hypertrophy Signaling (Enhanced),D-myo-inositol (1,3,4)-trisphosphate Biosynthesis,D-myo-inositol (1,4,5,6)-Tetrakisphosphate Biosynthesis,D-myo-inositol (3,4,5,6)-tetrakisphosphate Biosynthesis,D-myo-inositol-5-phosphate Metabolism,Endometr…	0.244224	9.67636	4.34011	2.60134e-05	0.00241057	-0.156433	5.75646	-3.45432	0.000727018	0.0192284
hsa-miR-148b-3p	miR-148a-3p (and other miRNAs w/seed CAGUGCA)	TargetScan Human	High (predicted)	PTPRA	Protein Kinase A Signaling	0.244224	9.67636	4.34011	2.60134e-05	0.00241057	-0.0998943	7.42853	-2.19807	0.0295593	0.160074
hsa-miR-148b-3p	miR-148a-3p (and other miRNAs w/seed CAGUGCA)	TargetScan Human	High (predicted)	QKI		0.244224	9.67636	4.34011	2.60134e-05	0.00241057	-0.184642	8.06339	-2.79951	0.00582837	0.0626766
hsa-miR-148b-3p	miR-148a-3p (and other miRNAs w/seed CAGUGCA)	TargetScan Human	High (predicted)	RHCE/RHD		0.244224	9.67636	4.34011	2.60134e-05	0.00241057	-0.659547	-0.0318569	-2.48037	0.0142895	0.104581
hsa-miR-148b-3p	miR-148a-3p (and other miRNAs w/seed CAGUGCA)	TargetScan Human	High (predicted)	OBI1		0.244224	9.67636	4.34011	2.60134e-05	0.00241057	-0.20257	3.88747	-2.84987	0.00502318	0.0579015
hsa-miR-148b-3p	miR-148a-3p (and other miRNAs w/seed CAGUGCA)	TargetScan Human	High (predicted)	ROBO1	Axonal Guidance Signaling	0.244224	9.67636	4.34011	2.60134e-05	0.00241057	-0.187276	4.27842	-2.46582	0.0148576	0.106908
hsa-miR-148b-3p	miR-148a-3p (and other miRNAs w/seed CAGUGCA)	TargetScan Human	High (predicted)	ROCK1	Actin Cytoskeleton Signaling,Actin Nucleation by ARP-WASP Complex,Apoptosis Signaling,Axonal Guidance Signaling,Cardiac Hypertrophy Signaling,Cardiac Hypertrophy Signaling (Enhanced),CCR3 Signaling in Eosinophils,Cholecystokinin/Gastrin-mediated Signaling,CXCR4 Signaling,Death Receptor Signaling,Endocannabinoid Cancer Inhibition Pathway,Ephrin A Signaling,Ephrin B Signaling,Ephrin Receptor Signal…	0.244224	9.67636	4.34011	2.60134e-05	0.00241057	-0.237009	4.03179	-3.41977	0.000817856	0.0205076
hsa-miR-148b-3p	miR-148a-3p (and other miRNAs w/seed CAGUGCA)	TargetScan Human	High (predicted)	SCAP	Unfolded protein response	0.244224	9.67636	4.34011	2.60134e-05	0.00241057	-0.16123	6.66307	-3.68952	0.000318986	0.0120635
hsa-miR-148b-3p	miR-148a-3p (and other miRNAs w/seed CAGUGCA)	TargetScan Human	High (predicted)	SESTD1		0.244224	9.67636	4.34011	2.60134e-05	0.00241057	-0.15011	5.30277	-2.77711	0.00622312	0.0654012
hsa-miR-148b-3p	miR-148a-3p (and other miRNAs w/seed CAGUGCA)	TargetScan Human	High (predicted)	SGMS1	Sphingomyelin Metabolism	0.244224	9.67636	4.34011	2.60134e-05	0.00241057	-0.322518	3.78235	-3.80322	0.000211245	0.00978907
hsa-miR-148b-3p	miR-148a-3p (and other miRNAs w/seed CAGUGCA)	TargetScan Human	High (predicted)	SLC2A1	AMPK Signaling,Antioxidant Action of Vitamin C,HIF1α Signaling,IL-7 Signaling Pathway,Insulin Secretion Signaling Pathway,Renal Cell Carcinoma Signaling,Sirtuin Signaling Pathway,TR/RXR Activation,Tumor Microenvironment Pathway,Vitamin-C Transport	0.244224	9.67636	4.34011	2.60134e-05	0.00241057	-0.294311	7.08651	-2.68257	0.00817017	0.0770953
hsa-miR-148b-3p	miR-148a-3p (and other miRNAs w/seed CAGUGCA)	TargetScan Human	High (predicted)	SOS1	Actin Cytoskeleton Signaling,Actin Nucleation by ARP-WASP Complex,Acute Myeloid Leukemia Signaling,Acute Phase Response Signaling,Adrenomedullin signaling pathway,Aldosterone Signaling in Epithelial Cells,Angiopoietin Signaling,Axonal Guidance Signaling,B Cell Receptor Signaling,BMP signaling pathway,Breast Cancer Regulation by Stathmin1,Cardiac Hypertrophy Signaling,Cholecystokinin/Gastrin-media…	0.244224	9.67636	4.34011	2.60134e-05	0.00241057	-0.13207	4.53286	-2.29274	0.023328	0.138751
hsa-miR-148b-3p	miR-148a-3p (and other miRNAs w/seed CAGUGCA)	TargetScan Human	High (predicted)	TNRC6C		0.244224	9.67636	4.34011	2.60134e-05	0.00241057	-0.195532	5.53223	-2.70478	0.00766889	0.0743008
hsa-miR-148b-3p	miR-148a-3p (and other miRNAs w/seed CAGUGCA)	TargetScan Human	High (predicted)	XPO4		0.244224	9.67636	4.34011	2.60134e-05	0.00241057	-0.243161	3.34746	-3.14625	0.00201408	0.0344007
hsa-miR-148b-3p	miR-148a-3p (and other miRNAs w/seed CAGUGCA)	TargetScan Human	High (predicted)	ZNF618		0.244224	9.67636	4.34011	2.60134e-05	0.00241057	-0.215054	2.70297	-2.23053	0.0272765	0.152272
hsa-miR-150-5p	miR-150-5p (and other miRNAs w/seed CUCCCAA)	TargetScan Human	High (predicted)	ADIPOR2	PPARα/RXRα Activation,Type II Diabetes Mellitus Signaling	0.275176	6.22453	2.83743	0.00517559	0.0599506	-0.200547	7.11866	-3.14881	0.00199766	0.0342369
hsa-miR-150-5p	miR-150-5p (and other miRNAs w/seed CUCCCAA)	TargetScan Human	High (predicted)	C19orf12		0.275176	6.22453	2.83743	0.00517559	0.0599506	-0.0812514	5.70013	-2.00592	0.0467587	0.207328
hsa-miR-150-5p	miR-150-5p (and other miRNAs w/seed CUCCCAA)	TargetScan Human	High (predicted)	TDRP		0.275176	6.22453	2.83743	0.00517559	0.0599506	-0.35358	1.954	-3.55029	0.000521931	0.0163579
hsa-miR-150-5p	miR-150-5p (and other miRNAs w/seed CUCCCAA)	TargetScan Human	High (predicted)	FKBP14		0.275176	6.22453	2.83743	0.00517559	0.0599506	-0.37266	0.478712	-2.3997	0.0177014	0.118503
hsa-miR-150-5p	miR-150-5p (and other miRNAs w/seed CUCCCAA)	TargetScan Human	High (predicted)	SNX30		0.275176	6.22453	2.83743	0.00517559	0.0599506	-0.195115	4.9884	-2.76838	0.00638323	0.06647
hsa-miR-151a-5p	miR-151-5p (and other miRNAs w/seed CGAGGAG)	TargetScan Human	High (predicted)	C6orf136		-0.249132	3.77048	-2.54442	0.0119539	0.0987086	0.122757	5.85669	2.89863	0.00434172	0.0537575
hsa-miR-151a-5p	miR-151-5p (and other miRNAs w/seed CGAGGAG)	TargetScan Human	High (predicted)	ERAP1		-0.249132	3.77048	-2.54442	0.0119539	0.0987086	0.245683	3.01145	2.31558	0.0220093	0.134356
hsa-miR-151a-5p	miR-151-5p (and other miRNAs w/seed CGAGGAG)	TargetScan Human	High (predicted)	FOSB	CDK5 Signaling,Opioid Signaling Pathway	-0.249132	3.77048	-2.54442	0.0119539	0.0987086	0.678199	3.09943	2.46135	0.0150546	0.107719
hsa-miR-151a-5p	miR-151-5p (and other miRNAs w/seed CGAGGAG)	TargetScan Human	High (predicted)	GALNS	Chondroitin Sulfate Degradation (Metazoa)	-0.249132	3.77048	-2.54442	0.0119539	0.0987086	0.200727	3.8917	2.99261	0.00326145	0.0447343
hsa-miR-151a-5p	miR-151-5p (and other miRNAs w/seed CGAGGAG)	TargetScan Human	High (predicted)	LY6G5B		-0.249132	3.77048	-2.54442	0.0119539	0.0987086	0.441018	1.20392	2.96528	0.00354686	0.0470914
hsa-miR-151a-5p	miR-151-5p (and other miRNAs w/seed CGAGGAG)	TargetScan Human	High (predicted)	P2RX6	Gustation Pathway	-0.249132	3.77048	-2.54442	0.0119539	0.0987086	0.483764	3.7597	3.8307	0.000190964	0.00923512
hsa-miR-155-5p	miR-155-5p (miRNAs w/seed UAAUGCU)	TarBase,TargetScan Human	Experimentally Observed,High (predicted)	ARID2	AMPK Signaling,Glucocorticoid Receptor Signaling,Hereditary Breast Cancer Signaling,RAR Activation,Role of BRCA1 in DNA Damage Response	0.271286	5.5176	2.65516	0.00878061	0.079252	-0.185578	3.42511	-2.2268	0.0275308	0.153323
hsa-miR-155-5p	miR-155-5p (miRNAs w/seed UAAUGCU)	TarBase,TargetScan Human	Experimentally Observed,Moderate (predicted)	ARL10		0.271286	5.5176	2.65516	0.00878061	0.079252	-0.673163	0.736191	-4.48875	1.46709e-05	0.00217552
hsa-miR-155-5p	miR-155-5p (miRNAs w/seed UAAUGCU)	TargetScan Human	High (predicted)	GPATCH2L		0.271286	5.5176	2.65516	0.00878061	0.079252	-0.612615	1.22234	-4.1749	5.16686e-05	0.00431318
hsa-miR-155-5p	miR-155-5p (miRNAs w/seed UAAUGCU)	TargetScan Human	High (predicted)	CSNK1A1	Amyloid Processing,Dopamine-DARPP32 Feedback in cAMP Signaling,Gap Junction Signaling,Pyridoxal 5'-phosphate Salvage Pathway,Role of Macrophages, Fibroblasts and Endothelial Cells in Rheumatoid Arthritis,Role of NFAT in Cardiac Hypertrophy,Role of NFAT in Regulation of the Immune Response,Role of Osteoblasts, Osteoclasts and Chondrocytes in Rheumatoid Arthritis,Role of Wnt/GSK-3β Signaling in the…	0.271286	5.5176	2.65516	0.00878061	0.079252	-0.158125	5.74303	-3.29425	0.00124517	0.0263532
hsa-miR-155-5p	miR-155-5p (miRNAs w/seed UAAUGCU)	TarBase	Experimentally Observed	CTNNB1	Adipogenesis pathway,Basal Cell Carcinoma Signaling,BEX2 Signaling Pathway,Cardiac Hypertrophy Signaling (Enhanced),Colorectal Cancer Metastasis Signaling,Endocannabinoid Cancer Inhibition Pathway,Endocannabinoid Developing Neuron Pathway,Endometrial Cancer Signaling,Ephrin B Signaling,Epithelial Adherens Junction Signaling,Erythropoietin Signaling Pathway,Factors Promoting Cardiogenesis in Verte…	0.271286	5.5176	2.65516	0.00878061	0.079252	-0.206926	6.84286	-3.25017	0.00143933	0.0284718
hsa-miR-155-5p	miR-155-5p (miRNAs w/seed UAAUGCU)	TarBase	Experimentally Observed	CUL4B		0.271286	5.5176	2.65516	0.00878061	0.079252	-0.10544	5.26824	-2.21918	0.028056	0.155063
hsa-miR-155-5p	miR-155-5p (miRNAs w/seed UAAUGCU)	TarBase	Experimentally Observed	DCAF7		0.271286	5.5176	2.65516	0.00878061	0.079252	-0.202224	6.13871	-4.78479	4.23218e-06	0.00104403
hsa-miR-155-5p	miR-155-5p (miRNAs w/seed UAAUGCU)	TargetScan Human	High (predicted)	GABRA1	GABA Receptor Signaling,Neuroinflammation Signaling Pathway	0.271286	5.5176	2.65516	0.00878061	0.079252	-0.290042	6.15535	-2.1444	0.0337013	0.171454
hsa-miR-155-5p	miR-155-5p (miRNAs w/seed UAAUGCU)	TarBase	Experimentally Observed	GNA13	Actin Cytoskeleton Signaling,Androgen Signaling,Apelin Endothelial Signaling Pathway,Axonal Guidance Signaling,Breast Cancer Regulation by Stathmin1,Cardiac Hypertrophy Signaling,Cardiac Hypertrophy Signaling (Enhanced),Cholecystokinin/Gastrin-mediated Signaling,CREB Signaling in Neurons,CXCR4 Signaling,Endocannabinoid Cancer Inhibition Pathway,Endothelin-1 Signaling,Ephrin B Signaling,Ephrin Rec…	0.271286	5.5176	2.65516	0.00878061	0.079252	-0.189615	4.77318	-2.14372	0.0337535	0.171615
hsa-miR-155-5p	miR-155-5p (miRNAs w/seed UAAUGCU)	TargetScan Human	High (predicted)	GYG1	Glycogen Biosynthesis II (from UDP-D-Glucose)	0.271286	5.5176	2.65516	0.00878061	0.079252	-0.134242	5.12817	-2.24678	0.0261923	0.148667
hsa-miR-155-5p	miR-155-5p (miRNAs w/seed UAAUGCU)	TargetScan Human	High (predicted)	HERC4		0.271286	5.5176	2.65516	0.00878061	0.079252	-0.160532	4.29673	-2.56965	0.0112079	0.0916686
hsa-miR-155-5p	miR-155-5p (miRNAs w/seed UAAUGCU)	Ingenuity Expert Findings,TargetScan Human,miRecords	Experimentally Observed,High (predicted)	JARID2	HOTAIR Regulatory Pathway,Role of Oct4 in Mammalian Embryonic Stem Cell Pluripotency	0.271286	5.5176	2.65516	0.00878061	0.079252	-0.151772	4.27416	-2.22027	0.0279804	0.154736
hsa-miR-155-5p	miR-155-5p (miRNAs w/seed UAAUGCU)	TarBase	Experimentally Observed	LCLAT1	CDP-diacylglycerol Biosynthesis I,Phosphatidylglycerol Biosynthesis II (Non-plastidic),Triacylglycerol Biosynthesis	0.271286	5.5176	2.65516	0.00878061	0.079252	-0.19929	2.25448	-2.02162	0.0450893	0.203446
hsa-miR-155-5p	miR-155-5p (miRNAs w/seed UAAUGCU)	TarBase	Experimentally Observed	LPL	Adipogenesis pathway,Atherosclerosis Signaling,FXR/RXR Activation,LXR/RXR Activation,Phospholipases,PPARα/RXRα Activation,Retinol Biosynthesis,Triacylglycerol Degradation	0.271286	5.5176	2.65516	0.00878061	0.079252	-0.442467	4.09661	-3.20119	0.001688	0.0308589
hsa-miR-155-5p	miR-155-5p (miRNAs w/seed UAAUGCU)	TarBase	Experimentally Observed	METTL7A		0.271286	5.5176	2.65516	0.00878061	0.079252	-0.268963	6.79091	-2.43923	0.0159485	0.111245
hsa-miR-155-5p	miR-155-5p (miRNAs w/seed UAAUGCU)	TarBase	Experimentally Observed	MSI2		0.271286	5.5176	2.65516	0.00878061	0.079252	-0.401329	4.117	-3.74003	0.000265914	0.0107396
hsa-miR-155-5p	miR-155-5p (miRNAs w/seed UAAUGCU)	TargetScan Human	High (predicted)	MTRNR2L1		0.271286	5.5176	2.65516	0.00878061	0.079252	-0.816412	-2.03951	-2.90782	0.00422313	0.0526263
hsa-miR-155-5p	miR-155-5p (miRNAs w/seed UAAUGCU)	TarBase	Experimentally Observed	PODXL	Agranulocyte Adhesion and Diapedesis	0.271286	5.5176	2.65516	0.00878061	0.079252	-0.273705	5.92824	-2.62564	0.00959383	0.0844013
hsa-miR-155-5p	miR-155-5p (miRNAs w/seed UAAUGCU)	TarBase	Experimentally Observed	PPP5C	3-phosphoinositide Biosynthesis,3-phosphoinositide Degradation,D-myo-inositol (1,4,5,6)-Tetrakisphosphate Biosynthesis,D-myo-inositol (3,4,5,6)-tetrakisphosphate Biosynthesis,D-myo-inositol-5-phosphate Metabolism,Superpathway of Inositol Phosphate Compounds	0.271286	5.5176	2.65516	0.00878061	0.079252	-0.105442	6.20562	-2.16375	0.0321515	0.166998
hsa-miR-155-5p	miR-155-5p (miRNAs w/seed UAAUGCU)	TarBase	Experimentally Observed	PTPRJ	3-phosphoinositide Biosynthesis,3-phosphoinositide Degradation,D-myo-inositol (1,4,5,6)-Tetrakisphosphate Biosynthesis,D-myo-inositol (3,4,5,6)-tetrakisphosphate Biosynthesis,D-myo-inositol-5-phosphate Metabolism,Protein Kinase A Signaling,Superpathway of Inositol Phosphate Compounds	0.271286	5.5176	2.65516	0.00878061	0.079252	-0.141985	5.19245	-2.11295	0.0363497	0.179758
hsa-miR-155-5p	miR-155-5p (miRNAs w/seed UAAUGCU)	TarBase	Experimentally Observed	RAB27B		0.271286	5.5176	2.65516	0.00878061	0.079252	-0.561865	3.14661	-2.66725	0.00853894	0.0791827
hsa-miR-155-5p	miR-155-5p (miRNAs w/seed UAAUGCU)	TargetScan Human	High (predicted)	RGP1		0.271286	5.5176	2.65516	0.00878061	0.079252	-0.599311	1.44417	-3.75929	0.000247977	0.0104704
hsa-miR-155-5p	miR-155-5p (miRNAs w/seed UAAUGCU)	miRecords	Experimentally Observed	RHOA	Actin Cytoskeleton Signaling,Actin Nucleation by ARP-WASP Complex,Axonal Guidance Signaling,Breast Cancer Regulation by Stathmin1,Cardiac Hypertrophy Signaling,Cardiac Hypertrophy Signaling (Enhanced),CCR3 Signaling in Eosinophils,Chemokine Signaling,Cholecystokinin/Gastrin-mediated Signaling,Colorectal Cancer Metastasis Signaling,CXCR4 Signaling,Endocannabinoid Cancer Inhibition Pathway,Endocann…	0.271286	5.5176	2.65516	0.00878061	0.079252	-0.175599	7.69737	-3.60944	0.000424123	0.0143409
hsa-miR-155-5p	miR-155-5p (miRNAs w/seed UAAUGCU)	TarBase	Experimentally Observed	SLC30A1		0.271286	5.5176	2.65516	0.00878061	0.079252	-0.456753	1.91755	-3.27758	0.00131554	0.0270858
hsa-miR-155-5p	miR-155-5p (miRNAs w/seed UAAUGCU)	miRecords	Experimentally Observed	SMAD2	Antiproliferative Role of TOB in T Cell Signaling,Colorectal Cancer Metastasis Signaling,Factors Promoting Cardiogenesis in Vertebrates,FAT10 Cancer Signaling Pathway,Glucocorticoid Receptor Signaling,Hepatic Fibrosis / Hepatic Stellate Cell Activation,Hepatic Fibrosis Signaling Pathway,HIPPO signaling,Human Embryonic Stem Cell Pluripotency,Iron homeostasis signaling pathway,Molecular Mechanisms …	0.271286	5.5176	2.65516	0.00878061	0.079252	-0.118202	5.14092	-2.25057	0.025945	0.147962
hsa-miR-155-5p	miR-155-5p (miRNAs w/seed UAAUGCU)	TarBase	Experimentally Observed	SNAP29		0.271286	5.5176	2.65516	0.00878061	0.079252	-0.165689	4.88081	-3.59637	0.000444118	0.0146594
hsa-miR-155-5p	miR-155-5p (miRNAs w/seed UAAUGCU)	Ingenuity Expert Findings,TargetScan Human,miRecords	Experimentally Observed,Moderate (predicted)	TAB2	IL-1 Signaling,IL-17 Signaling,Molecular Mechanisms of Cancer,Necroptosis Signaling Pathway,NF-κB Signaling,p38 MAPK Signaling,RANK Signaling in Osteoclasts,Role of Osteoblasts, Osteoclasts and Chondrocytes in Rheumatoid Arthritis,Role of PKR in Interferon Induction and Antiviral Response,Toll-like Receptor Signaling	0.271286	5.5176	2.65516	0.00878061	0.079252	-0.194497	5.43782	-2.93324	0.00391055	0.0499932
hsa-miR-155-5p	miR-155-5p (miRNAs w/seed UAAUGCU)	TargetScan Human	High (predicted)	TAOK1		0.271286	5.5176	2.65516	0.00878061	0.079252	-0.238519	6.32668	-4.83958	3.34323e-06	0.000869031
hsa-miR-155-5p	miR-155-5p (miRNAs w/seed UAAUGCU)	Ingenuity Expert Findings,TargetScan Human	Experimentally Observed,High (predicted)	TCF4	Acute Myeloid Leukemia Signaling,Acute Phase Response Signaling,Basal Cell Carcinoma Signaling,BEX2 Signaling Pathway,Colorectal Cancer Metastasis Signaling,Endocannabinoid Cancer Inhibition Pathway,Epithelial Adherens Junction Signaling,Factors Promoting Cardiogenesis in Vertebrates,Hepatic Fibrosis Signaling Pathway,HOTAIR Regulatory Pathway,Human Embryonic Stem Cell Pluripotency,Molecular Mech…	0.271286	5.5176	2.65516	0.00878061	0.079252	-0.21041	6.16361	-3.78593	0.000225037	0.0099976
hsa-miR-155-5p	miR-155-5p (miRNAs w/seed UAAUGCU)	TargetScan Human	High (predicted)	TDRD9		0.271286	5.5176	2.65516	0.00878061	0.079252	-0.366436	1.36237	-1.98794	0.0487354	0.212743
hsa-miR-155-5p	miR-155-5p (miRNAs w/seed UAAUGCU)	Ingenuity Expert Findings,TarBase,TargetScan Human,miRecords	Experimentally Observed,High (predicted)	TP53INP1	p53 Signaling	0.271286	5.5176	2.65516	0.00878061	0.079252	-0.270193	2.45045	-2.61003	0.0100211	0.086424
hsa-miR-155-5p	miR-155-5p (miRNAs w/seed UAAUGCU)	TarBase	Experimentally Observed	TXNRD1	Antioxidant Action of Vitamin C,Ferroptosis Signaling Pathway,NRF2-mediated Oxidative Stress Response,Thioredoxin Pathway,Vitamin-C Transport	0.271286	5.5176	2.65516	0.00878061	0.079252	-0.186609	5.37629	-2.55909	0.0115383	0.0933614
hsa-miR-155-5p	miR-155-5p (miRNAs w/seed UAAUGCU)	TargetScan Human	High (predicted)	UBQLN1	GABA Receptor Signaling	0.271286	5.5176	2.65516	0.00878061	0.079252	-0.109099	6.68455	-1.99517	0.0479322	0.21034
hsa-miR-155-5p	miR-155-5p (miRNAs w/seed UAAUGCU)	TarBase	Experimentally Observed	WDFY1		0.271286	5.5176	2.65516	0.00878061	0.079252	-0.277829	4.22099	-3.8694	0.000165518	0.00864806
hsa-miR-155-5p	miR-155-5p (miRNAs w/seed UAAUGCU)	TargetScan Human	High (predicted)	ZNF652		0.271286	5.5176	2.65516	0.00878061	0.079252	-0.158713	5.48045	-2.24798	0.0261136	0.148403
hsa-miR-155-5p	miR-155-5p (miRNAs w/seed UAAUGCU)	TargetScan Human	High (predicted)	ZNF845		0.271286	5.5176	2.65516	0.00878061	0.079252	-0.277917	0.954757	-2.17112	0.0315783	0.165008
hsa-miR-183-5p	miR-183-5p (miRNAs w/seed AUGGCAC)	TargetScan Human	High (predicted)	COLEC12	Role of PKR in Interferon Induction and Antiviral Response	-0.332265	3.1735	-2.58507	0.0106861	0.0928358	0.302374	3.73531	2.16378	0.0321488	0.166998
hsa-miR-183-5p	miR-183-5p (miRNAs w/seed AUGGCAC)	TargetScan Human	High (predicted)	CYCS	Amyotrophic Lateral Sclerosis Signaling,Apoptosis Signaling,CD27 Signaling in Lymphocytes,Ceramide Signaling,Cytotoxic T Lymphocyte-mediated Apoptosis of Target Cells,Death Receptor Signaling,Docosahexaenoic Acid (DHA) Signaling,Granzyme B Signaling,Huntington's Disease Signaling,Induction of Apoptosis by HIV1,Lymphotoxin β Receptor Signaling,Mitochondrial Dysfunction,Molecular Mechanisms of Canc…	-0.332265	3.1735	-2.58507	0.0106861	0.0928358	0.170603	6.73357	2.25503	0.0256566	0.147231
hsa-miR-183-5p	miR-183-5p (miRNAs w/seed AUGGCAC)	TargetScan Human	High (predicted)	DBI		-0.332265	3.1735	-2.58507	0.0106861	0.0928358	0.238497	7.08706	2.6318	0.00942954	0.0834583
hsa-miR-183-5p	miR-183-5p (miRNAs w/seed AUGGCAC)	TargetScan Human	High (predicted)	HLA-DMB	Allograft Rejection Signaling,Altered T Cell and B Cell Signaling in Rheumatoid Arthritis,Antigen Presentation Pathway,Autoimmune Thyroid Disease Signaling,B Cell Development,Calcium-induced T Lymphocyte Apoptosis,CD28 Signaling in T Helper Cells,Cdc42 Signaling,Dendritic Cell Maturation,Graft-versus-Host Disease Signaling,iCOS-iCOSL Signaling in T Helper Cells,IL-4 Signaling,MSP-RON Signaling In…	-0.332265	3.1735	-2.58507	0.0106861	0.0928358	0.454651	2.6125	2.49829	0.0136166	0.102223
hsa-miR-183-5p	miR-183-5p (miRNAs w/seed AUGGCAC)	TargetScan Human	High (predicted)	CNMD	Osteoarthritis Pathway	-0.332265	3.1735	-2.58507	0.0106861	0.0928358	0.512159	0.0521116	2.60071	0.0102846	0.0878277
hsa-miR-183-5p	miR-183-5p (miRNAs w/seed AUGGCAC)	TargetScan Human	High (predicted)	NARS2	tRNA Charging	-0.332265	3.1735	-2.58507	0.0106861	0.0928358	0.2007	3.02107	2.61622	0.00984958	0.0858128
hsa-miR-183-5p	miR-183-5p (miRNAs w/seed AUGGCAC)	TargetScan Human	High (predicted)	NRIP2	RAR Activation	-0.332265	3.1735	-2.58507	0.0106861	0.0928358	0.422542	4.13309	3.13839	0.00206528	0.0347188
hsa-miR-183-5p	miR-183-5p (miRNAs w/seed AUGGCAC)	TargetScan Human	High (predicted)	PCGF6	Role of Oct4 in Mammalian Embryonic Stem Cell Pluripotency,Senescence Pathway	-0.332265	3.1735	-2.58507	0.0106861	0.0928358	0.321286	1.44352	2.87805	0.00461831	0.055701
hsa-miR-183-5p	miR-183-5p (miRNAs w/seed AUGGCAC)	TargetScan Human	High (predicted)	PNPT1		-0.332265	3.1735	-2.58507	0.0106861	0.0928358	0.167106	3.93025	2.60332	0.0102101	0.0875545
hsa-miR-183-5p	miR-183-5p (miRNAs w/seed AUGGCAC)	TargetScan Human	High (predicted)	PTS	Dopamine Receptor Signaling,Serotonin Receptor Signaling,Tetrahydrobiopterin Biosynthesis I,Tetrahydrobiopterin Biosynthesis II	-0.332265	3.1735	-2.58507	0.0106861	0.0928358	0.169306	3.83979	2.28605	0.0237268	0.140468
hsa-miR-183-5p	miR-183-5p (miRNAs w/seed AUGGCAC)	TargetScan Human	High (predicted)	SLC35A1		-0.332265	3.1735	-2.58507	0.0106861	0.0928358	0.210833	4.28032	2.73478	0.0070358	0.0705531
hsa-miR-183-5p	miR-183-5p (miRNAs w/seed AUGGCAC)	TargetScan Human	High (predicted)	UBE2D4	Hypoxia Signaling in the Cardiovascular System,Protein Ubiquitination Pathway	-0.332265	3.1735	-2.58507	0.0106861	0.0928358	0.117066	5.60527	2.28452	0.023819	0.140615
hsa-miR-183-5p	miR-183-5p (miRNAs w/seed AUGGCAC)	TargetScan Human	High (predicted)	WNT5A	Adipogenesis pathway,Axonal Guidance Signaling,Basal Cell Carcinoma Signaling,Cardiac Hypertrophy Signaling (Enhanced),Colorectal Cancer Metastasis Signaling,Factors Promoting Cardiogenesis in Vertebrates,Glioblastoma Multiforme Signaling,Hepatic Fibrosis Signaling Pathway,HOTAIR Regulatory Pathway,Human Embryonic Stem Cell Pluripotency,Molecular Mechanisms of Cancer,Ovarian Cancer Signaling,PCP …	-0.332265	3.1735	-2.58507	0.0106861	0.0928358	0.349367	1.43048	2.43062	0.0163165	0.112585
hsa-miR-185-5p	miR-185-5p (and other miRNAs w/seed GGAGAGA)	TargetScan Human	High (predicted)	AGPAT3	CDP-diacylglycerol Biosynthesis I,Phosphatidylglycerol Biosynthesis II (Non-plastidic),Triacylglycerol Biosynthesis	0.175389	9.00074	3.11679	0.00219063	0.0380621	-0.107185	7.47023	-2.44255	0.0158085	0.110686
hsa-miR-185-5p	miR-185-5p (and other miRNAs w/seed GGAGAGA)	TargetScan Human	High (predicted)	ATOH8		0.175389	9.00074	3.11679	0.00219063	0.0380621	-0.348855	4.26523	-2.87585	0.00464874	0.055701
hsa-miR-185-5p	miR-185-5p (and other miRNAs w/seed GGAGAGA)	TargetScan Human	High (predicted)	BAZ2A		0.175389	9.00074	3.11679	0.00219063	0.0380621	-0.158372	5.60638	-3.29564	0.00123948	0.0263346
hsa-miR-185-5p	miR-185-5p (and other miRNAs w/seed GGAGAGA)	TargetScan Human	High (predicted)	BSN		0.175389	9.00074	3.11679	0.00219063	0.0380621	-0.2396	7.79741	-2.33382	0.0210041	0.130756
hsa-miR-185-5p	miR-185-5p (and other miRNAs w/seed GGAGAGA)	TargetScan Human	High (predicted)	C5orf51		0.175389	9.00074	3.11679	0.00219063	0.0380621	-0.211622	4.6509	-3.20208	0.00168314	0.0308183
hsa-miR-185-5p	miR-185-5p (and other miRNAs w/seed GGAGAGA)	TargetScan Human,miRecords	Experimentally Observed,High (predicted)	CDK6	Aryl Hydrocarbon Receptor Signaling,Breast Cancer Regulation by Stathmin1,Cell Cycle Control of Chromosomal Replication,Cell Cycle: G1/S Checkpoint Regulation,Chronic Myeloid Leukemia Signaling,Cyclins and Cell Cycle Regulation,Glioblastoma Multiforme Signaling,Glioma Signaling,Hereditary Breast Cancer Signaling,Molecular Mechanisms of Cancer,Non-Small Cell Lung Cancer Signaling,Pyridoxal 5'-phos…	0.175389	9.00074	3.11679	0.00219063	0.0380621	-0.300286	3.42933	-3.26441	0.00137373	0.0276008
hsa-miR-185-5p	miR-185-5p (and other miRNAs w/seed GGAGAGA)	TargetScan Human	High (predicted)	CREB3L2		0.175389	9.00074	3.11679	0.00219063	0.0380621	-0.170358	3.76361	-2.41269	0.0171075	0.116116
hsa-miR-185-5p	miR-185-5p (and other miRNAs w/seed GGAGAGA)	TargetScan Human	High (predicted)	DMGDH	Glycine Betaine Degradation	0.175389	9.00074	3.11679	0.00219063	0.0380621	-0.563216	0.184945	-2.71358	0.00747787	0.0731231
hsa-miR-185-5p	miR-185-5p (and other miRNAs w/seed GGAGAGA)	TargetScan Human	High (predicted)	DVL3	Basal Cell Carcinoma Signaling,Cardiac Hypertrophy Signaling (Enhanced),Hepatic Fibrosis Signaling Pathway,Mouse Embryonic Stem Cell Pluripotency,PCP pathway,Regulation Of The Epithelial Mesenchymal Transition In Development Pathway,Regulation of the Epithelial-Mesenchymal Transition Pathway,Role of Wnt/GSK-3β Signaling in the Pathogenesis of Influenza,Wnt/Ca+ pathway,Wnt/β-catenin Signaling	0.175389	9.00074	3.11679	0.00219063	0.0380621	-0.0796927	6.64642	-2.09366	0.0380626	0.184627
hsa-miR-185-5p	miR-185-5p (and other miRNAs w/seed GGAGAGA)	TargetScan Human	High (predicted)	EAF1		0.175389	9.00074	3.11679	0.00219063	0.0380621	-0.189441	4.42635	-2.63235	0.00941501	0.0834583
hsa-miR-185-5p	miR-185-5p (and other miRNAs w/seed GGAGAGA)	TargetScan Human	High (predicted)	EIF4EBP2	Insulin Secretion Signaling Pathway,Regulation of eIF4 and p70S6K Signaling,Synaptogenesis Signaling Pathway	0.175389	9.00074	3.11679	0.00219063	0.0380621	-0.239685	6.44571	-4.02268	9.30062e-05	0.00618901
hsa-miR-185-5p	miR-185-5p (and other miRNAs w/seed GGAGAGA)	TargetScan Human	High (predicted)	FBXL17		0.175389	9.00074	3.11679	0.00219063	0.0380621	-0.3041	4.62459	-3.48108	0.00066329	0.0184391
hsa-miR-185-5p	miR-185-5p (and other miRNAs w/seed GGAGAGA)	TargetScan Human	High (predicted)	GPX3	Apelin Adipocyte Signaling Pathway,Glutathione Redox Reactions I	0.175389	9.00074	3.11679	0.00219063	0.0380621	-0.583837	6.16434	-4.2158	4.40604e-05	0.00387825
hsa-miR-185-5p	miR-185-5p (and other miRNAs w/seed GGAGAGA)	TargetScan Human	High (predicted)	NRP1	Axonal Guidance Signaling,Semaphorin Neuronal Repulsive Signaling Pathway,Semaphorin Signaling in Neurons,VEGF Family Ligand-Receptor Interactions	0.175389	9.00074	3.11679	0.00219063	0.0380621	-0.288659	3.75655	-2.43346	0.0161943	0.11216
hsa-miR-185-5p	miR-185-5p (and other miRNAs w/seed GGAGAGA)	TargetScan Human	High (predicted)	NTRK2	Axonal Guidance Signaling,CDK5 Signaling,CREB Signaling in Neurons,Human Embryonic Stem Cell Pluripotency,IL-15 Production,Neuropathic Pain Signaling In Dorsal Horn Neurons,Neurotrophin/TRK Signaling,NF-κB Signaling,PTEN Signaling,Sperm Motility,STAT3 Pathway,Synaptogenesis Signaling Pathway,Thyroid Cancer Signaling	0.175389	9.00074	3.11679	0.00219063	0.0380621	-0.229924	9.16412	-2.23819	0.0267607	0.150343
hsa-miR-185-5p	miR-185-5p (and other miRNAs w/seed GGAGAGA)	TargetScan Human	High (predicted)	PALM2AKAP2	cAMP-mediated signaling,Cardiac β-adrenergic Signaling,Protein Kinase A Signaling	0.175389	9.00074	3.11679	0.00219063	0.0380621	-2.67408	-0.339228	-3.22979	0.00154706	0.0293465
hsa-miR-185-5p	miR-185-5p (and other miRNAs w/seed GGAGAGA)	TargetScan Human	High (predicted)	PCDH1		0.175389	9.00074	3.11679	0.00219063	0.0380621	-0.246564	5.47081	-3.14042	0.0020519	0.0345851
hsa-miR-185-5p	miR-185-5p (and other miRNAs w/seed GGAGAGA)	TargetScan Human	High (predicted)	RAB30		0.175389	9.00074	3.11679	0.00219063	0.0380621	-0.582423	1.29003	-3.98546	0.000107137	0.00672578
hsa-miR-185-5p	miR-185-5p (and other miRNAs w/seed GGAGAGA)	Ingenuity Expert Findings	Experimentally Observed	RHOA	Actin Cytoskeleton Signaling,Actin Nucleation by ARP-WASP Complex,Axonal Guidance Signaling,Breast Cancer Regulation by Stathmin1,Cardiac Hypertrophy Signaling,Cardiac Hypertrophy Signaling (Enhanced),CCR3 Signaling in Eosinophils,Chemokine Signaling,Cholecystokinin/Gastrin-mediated Signaling,Colorectal Cancer Metastasis Signaling,CXCR4 Signaling,Endocannabinoid Cancer Inhibition Pathway,Endocann…	0.175389	9.00074	3.11679	0.00219063	0.0380621	-0.175599	7.69737	-3.60944	0.000424123	0.0143409
hsa-miR-185-5p	miR-185-5p (and other miRNAs w/seed GGAGAGA)	TargetScan Human	High (predicted)	SCGB1D2		0.175389	9.00074	3.11679	0.00219063	0.0380621	-0.721952	-1.52283	-2.09998	0.037494	0.182993
hsa-miR-185-5p	miR-185-5p (and other miRNAs w/seed GGAGAGA)	TargetScan Human	High (predicted)	SCN2B		0.175389	9.00074	3.11679	0.00219063	0.0380621	-0.195625	6.57709	-2.56425	0.0113758	0.0925421
hsa-miR-185-5p	miR-185-5p (and other miRNAs w/seed GGAGAGA)	TargetScan Human	High (predicted)	SDHC	Estrogen Receptor Signaling,Glucocorticoid Receptor Signaling,Hepatic Fibrosis Signaling Pathway,Huntington's Disease Signaling,Mitochondrial Dysfunction,Oxidative Phosphorylation,Sirtuin Signaling Pathway,TCA Cycle II (Eukaryotic)	0.175389	9.00074	3.11679	0.00219063	0.0380621	-0.124555	5.58469	-2.27279	0.0245355	0.142967
hsa-miR-185-5p	miR-185-5p (and other miRNAs w/seed GGAGAGA)	TargetScan Human	High (predicted)	SLC30A3		0.175389	9.00074	3.11679	0.00219063	0.0380621	-0.410147	5.41684	-2.2693	0.0247674	0.143614
hsa-miR-185-5p	miR-185-5p (and other miRNAs w/seed GGAGAGA)	TargetScan Human	High (predicted)	TEAD1	HIPPO signaling	0.175389	9.00074	3.11679	0.00219063	0.0380621	-0.312727	4.30437	-3.67031	0.000341686	0.0123841
hsa-miR-185-5p	miR-185-5p (and other miRNAs w/seed GGAGAGA)	TargetScan Human	High (predicted)	TMEM132D		0.175389	9.00074	3.11679	0.00219063	0.0380621	-0.235891	4.06082	-2.83226	0.00529244	0.0597531
hsa-miR-185-5p	miR-185-5p (and other miRNAs w/seed GGAGAGA)	TargetScan Human	High (predicted)	TMEM233		0.175389	9.00074	3.11679	0.00219063	0.0380621	-0.945306	-0.414977	-2.42449	0.0165881	0.113651
hsa-miR-185-5p	miR-185-5p (and other miRNAs w/seed GGAGAGA)	TargetScan Human	High (predicted)	TRIM44		0.175389	9.00074	3.11679	0.00219063	0.0380621	-0.445818	4.87954	-3.37698	0.000945115	0.0222074
hsa-miR-185-5p	miR-185-5p (and other miRNAs w/seed GGAGAGA)	TargetScan Human	High (predicted)	ZBTB16	RAR Activation	0.175389	9.00074	3.11679	0.00219063	0.0380621	-0.725564	3.25641	-4.67748	6.68183e-06	0.0012978
hsa-miR-191-3p	miR-191-3p (miRNAs w/seed CUGCGCU)	TargetScan Human	High (predicted)	ASB13		-0.235404	2.467	-2.94054	0.00379454	0.0495617	0.196601	5.25069	2.33791	0.0207842	0.129792
hsa-miR-191-3p	miR-191-3p (miRNAs w/seed CUGCGCU)	TargetScan Human	High (predicted)	RNF7		-0.235404	2.467	-2.94054	0.00379454	0.0495617	0.107358	5.35551	2.03137	0.0440776	0.200677
hsa-miR-199a-3p	miR-199a-3p (and other miRNAs w/seed CAGUAGU)	TargetScan Human	High (predicted)	AKAP9	cAMP-mediated signaling,Cardiac β-adrenergic Signaling,Protein Kinase A Signaling	0.39291	7.58251	4.21826	4.23669e-05	0.00301793	-0.214579	4.47638	-2.62027	0.00973892	0.0853334
hsa-miR-199a-3p	miR-199a-3p (and other miRNAs w/seed CAGUAGU)	TargetScan Human	High (predicted)	ARL15		0.39291	7.58251	4.21826	4.23669e-05	0.00301793	-0.238939	1.87553	-2.04481	0.0427153	0.197009
hsa-miR-199a-3p	miR-199a-3p (and other miRNAs w/seed CAGUAGU)	TargetScan Human	High (predicted)	CELSR2	Breast Cancer Regulation by Stathmin1,CREB Signaling in Neurons	0.39291	7.58251	4.21826	4.23669e-05	0.00301793	-0.122225	7.91392	-2.02429	0.0448096	0.202669
hsa-miR-199a-3p	miR-199a-3p (and other miRNAs w/seed CAGUAGU)	TargetScan Human	High (predicted)	FAM199X		0.39291	7.58251	4.21826	4.23669e-05	0.00301793	-0.199901	5.83864	-2.99791	0.00320857	0.0443337
hsa-miR-199a-3p	miR-199a-3p (and other miRNAs w/seed CAGUAGU)	TargetScan Human	High (predicted)	G3BP2		0.39291	7.58251	4.21826	4.23669e-05	0.00301793	-0.226768	6.1175	-3.3138	0.00116714	0.0254143
hsa-miR-199a-3p	miR-199a-3p (and other miRNAs w/seed CAGUAGU)	TargetScan Human	High (predicted)	GNPTAB		0.39291	7.58251	4.21826	4.23669e-05	0.00301793	-0.29605	5.63851	-4.76474	4.61156e-06	0.00106553
hsa-miR-199a-3p	miR-199a-3p (and other miRNAs w/seed CAGUAGU)	TargetScan Human	High (predicted)	HVCN1		0.39291	7.58251	4.21826	4.23669e-05	0.00301793	-0.315235	3.63401	-3.31217	0.00117348	0.0254378
hsa-miR-199a-3p	miR-199a-3p (and other miRNAs w/seed CAGUAGU)	TargetScan Human	High (predicted)	ITGB8	Caveolar-mediated Endocytosis Signaling,Clathrin-mediated Endocytosis Signaling,HER-2 Signaling in Breast Cancer,ILK Signaling,Integrin Signaling,Macropinocytosis Signaling,Paxillin Signaling,Virus Entry via Endocytic Pathways	0.39291	7.58251	4.21826	4.23669e-05	0.00301793	-0.384924	4.859	-3.78726	0.000223946	0.0099976
hsa-miR-199a-3p	miR-199a-3p (and other miRNAs w/seed CAGUAGU)	TargetScan Human	High (predicted)	KCTD7		0.39291	7.58251	4.21826	4.23669e-05	0.00301793	-0.182163	4.96135	-2.54474	0.0120011	0.0956417
hsa-miR-199a-3p	miR-199a-3p (and other miRNAs w/seed CAGUAGU)	TargetScan Human	High (predicted)	KDM6A		0.39291	7.58251	4.21826	4.23669e-05	0.00301793	-0.246075	2.99062	-2.88372	0.00454048	0.0552564
hsa-miR-199a-3p	miR-199a-3p (and other miRNAs w/seed CAGUAGU)	TargetScan Human	High (predicted)	KLF13		0.39291	7.58251	4.21826	4.23669e-05	0.00301793	-0.149041	7.32843	-2.79152	0.00596654	0.0635463
hsa-miR-199a-3p	miR-199a-3p (and other miRNAs w/seed CAGUAGU)	TargetScan Human	High (predicted)	KLHL3		0.39291	7.58251	4.21826	4.23669e-05	0.00301793	-0.191192	4.56828	-3.01472	0.00304617	0.043239
hsa-miR-199a-3p	miR-199a-3p (and other miRNAs w/seed CAGUAGU)	TargetScan Human	High (predicted)	MCFD2		0.39291	7.58251	4.21826	4.23669e-05	0.00301793	-0.189866	6.0374	-3.02289	0.00297002	0.0424844
hsa-miR-199a-3p	miR-199a-3p (and other miRNAs w/seed CAGUAGU)	TargetScan Human	High (predicted)	NOVA1		0.39291	7.58251	4.21826	4.23669e-05	0.00301793	-0.140314	5.94253	-2.10146	0.0373617	0.182701
hsa-miR-199a-3p	miR-199a-3p (and other miRNAs w/seed CAGUAGU)	TargetScan Human	High (predicted)	PAK4	Actin Cytoskeleton Signaling,Agrin Interactions at Neuromuscular Junction,Angiopoietin Signaling,Axonal Guidance Signaling,CCR3 Signaling in Eosinophils,Cdc42 Signaling,CXCR4 Signaling,Ephrin Receptor Signaling,ErbB Signaling,ERK/MAPK Signaling,FAK Signaling,Germ Cell-Sertoli Cell Junction Signaling,GNRH Signaling,Integrin Signaling,Molecular Mechanisms of Cancer,Natural Killer Cell Signaling,PAK…	0.39291	7.58251	4.21826	4.23669e-05	0.00301793	-0.211206	5.26754	-3.67246	0.000339071	0.0123161
hsa-miR-199a-3p	miR-199a-3p (and other miRNAs w/seed CAGUAGU)	Ingenuity Expert Findings,TargetScan Human	Experimentally Observed,High (predicted)	PON2		0.39291	7.58251	4.21826	4.23669e-05	0.00301793	-0.19237	6.75926	-2.55072	0.0118064	0.0947872
hsa-miR-199a-3p	miR-199a-3p (and other miRNAs w/seed CAGUAGU)	TargetScan Human	High (predicted)	PPP2R5E	3-phosphoinositide Biosynthesis,3-phosphoinositide Degradation,AMPK Signaling,ATM Signaling,BEX2 Signaling Pathway,Breast Cancer Regulation by Stathmin1,Cardiac β-adrenergic Signaling,CDK5 Signaling,Cell Cycle Regulation by BTG Family Proteins,Ceramide Signaling,CTLA4 Signaling in Cytotoxic T Lymphocytes,Cyclins and Cell Cycle Regulation,D-myo-inositol (1,4,5,6)-Tetrakisphosphate Biosynthesis,D-m…	0.39291	7.58251	4.21826	4.23669e-05	0.00301793	-0.185484	3.31275	-2.72986	0.00713618	0.0711736
hsa-miR-199a-3p	miR-199a-3p (and other miRNAs w/seed CAGUAGU)	TargetScan Human	High (predicted)	QKI		0.39291	7.58251	4.21826	4.23669e-05	0.00301793	-0.184642	8.06339	-2.79951	0.00582837	0.0626766
hsa-miR-199a-3p	miR-199a-3p (and other miRNAs w/seed CAGUAGU)	TargetScan Human	High (predicted)	RNF14		0.39291	7.58251	4.21826	4.23669e-05	0.00301793	-0.154875	5.17529	-2.93722	0.0038636	0.0494818
hsa-miR-199a-3p	miR-199a-3p (and other miRNAs w/seed CAGUAGU)	TargetScan Human	High (predicted)	RNF141		0.39291	7.58251	4.21826	4.23669e-05	0.00301793	-0.338685	5.74213	-4.76673	4.57237e-06	0.00106553
hsa-miR-199a-3p	miR-199a-3p (and other miRNAs w/seed CAGUAGU)	TargetScan Human	High (predicted)	RNGTT	3-phosphoinositide Biosynthesis,3-phosphoinositide Degradation,D-myo-inositol (1,4,5,6)-Tetrakisphosphate Biosynthesis,D-myo-inositol (3,4,5,6)-tetrakisphosphate Biosynthesis,D-myo-inositol-5-phosphate Metabolism,Superpathway of Inositol Phosphate Compounds	0.39291	7.58251	4.21826	4.23669e-05	0.00301793	-0.136532	3.71763	-2.31207	0.0222075	0.134803
hsa-miR-199a-3p	miR-199a-3p (and other miRNAs w/seed CAGUAGU)	TargetScan Human	High (predicted)	SAMD12		0.39291	7.58251	4.21826	4.23669e-05	0.00301793	-0.257959	5.08128	-3.77468	0.000234469	0.0101938
hsa-miR-199a-3p	miR-199a-3p (and other miRNAs w/seed CAGUAGU)	TargetScan Human	High (predicted)	SLC39A10		0.39291	7.58251	4.21826	4.23669e-05	0.00301793	-0.245453	5.08977	-2.66008	0.00870809	0.0800817
hsa-miR-199a-3p	miR-199a-3p (and other miRNAs w/seed CAGUAGU)	Ingenuity Expert Findings	Experimentally Observed	SUZ12	HOTAIR Regulatory Pathway	0.39291	7.58251	4.21826	4.23669e-05	0.00301793	-0.163809	3.27017	-2.24384	0.0263853	0.149301
hsa-miR-199a-3p	miR-199a-3p (and other miRNAs w/seed CAGUAGU)	TargetScan Human	High (predicted)	UBQLN1	GABA Receptor Signaling	0.39291	7.58251	4.21826	4.23669e-05	0.00301793	-0.109099	6.68455	-1.99517	0.0479322	0.21034
hsa-miR-199a-3p	miR-199a-3p (and other miRNAs w/seed CAGUAGU)	TargetScan Human	High (predicted)	YES1	Epithelial Adherens Junction Signaling,Fcγ Receptor-mediated Phagocytosis in Macrophages and Monocytes,HER-2 Signaling in Breast Cancer,IL-15 Production,Insulin Secretion Signaling Pathway,Opioid Signaling Pathway,Reelin Signaling in Neurons,Role of Tissue Factor in Cancer,Sperm Motility,Synaptogenesis Signaling Pathway,Systemic Lupus Erythematosus In B Cell Signaling Pathway,Systemic Lupus Eryth…	0.39291	7.58251	4.21826	4.23669e-05	0.00301793	-0.201598	3.96945	-2.40011	0.0176823	0.118423
hsa-miR-199a-3p	miR-199a-3p (and other miRNAs w/seed CAGUAGU)	TargetScan Human	High (predicted)	ZHX1		0.39291	7.58251	4.21826	4.23669e-05	0.00301793	-0.207863	4.85378	-2.64676	0.00904148	0.0816121
hsa-miR-199a-3p	miR-199a-3p (and other miRNAs w/seed CAGUAGU)	TargetScan Human	High (predicted)	ZNF227		0.39291	7.58251	4.21826	4.23669e-05	0.00301793	-0.148682	3.25143	-1.98559	0.048999	0.213673
hsa-miR-199b-5p	miR-199a-5p (and other miRNAs w/seed CCAGUGU)	TargetScan Human	High (predicted)	BCAM		0.366151	4.65039	2.75699	0.00655624	0.068615	-0.289966	5.40399	-3.51731	0.000585324	0.0172484
hsa-miR-199b-5p	miR-199a-5p (and other miRNAs w/seed CCAGUGU)	TargetScan Human	High (predicted)	C1QL3		0.366151	4.65039	2.75699	0.00655624	0.068615	-0.698997	1.55714	-2.65115	0.00893435	0.0808661
hsa-miR-199b-5p	miR-199a-5p (and other miRNAs w/seed CCAGUGU)	TargetScan Human	High (predicted)	CACNB2	Androgen Signaling,Calcium Signaling,CCR5 Signaling in Macrophages,Corticotropin Releasing Hormone Signaling,CREB Signaling in Neurons,Endocannabinoid Neuronal Synapse Pathway,FcγRIIB Signaling in B Lymphocytes,G Beta Gamma Signaling,GABA Receptor Signaling,GNRH Signaling,GPCR-Mediated Nutrient Sensing in Enteroendocrine Cells,Gustation Pathway,Netrin Signaling,nNOS Signaling in Skeletal Muscle C…	0.366151	4.65039	2.75699	0.00655624	0.068615	-0.193882	4.86986	-2.17435	0.0313305	0.16423
hsa-miR-199b-5p	miR-199a-5p (and other miRNAs w/seed CCAGUGU)	TargetScan Human	High (predicted)	CRYBG3		0.366151	4.65039	2.75699	0.00655624	0.068615	-0.288846	3.52469	-2.96406	0.00356008	0.0471999
hsa-miR-199b-5p	miR-199a-5p (and other miRNAs w/seed CCAGUGU)	TargetScan Human	High (predicted)	CYP7B1	Hepatic Cholestasis,Histidine Degradation VI,Pregnenolone Biosynthesis,Ubiquinol-10 Biosynthesis (Eukaryotic)	0.366151	4.65039	2.75699	0.00655624	0.068615	-0.699643	0.0398348	-3.53954	0.000541846	0.0164712
hsa-miR-199b-5p	miR-199a-5p (and other miRNAs w/seed CCAGUGU)	TargetScan Human	High (predicted)	DPP8		0.366151	4.65039	2.75699	0.00655624	0.068615	-0.373474	2.16915	-2.43367	0.0161853	0.11216
hsa-miR-199b-5p	miR-199a-5p (and other miRNAs w/seed CCAGUGU)	TargetScan Human	High (predicted)	ECE1	Endothelin-1 Signaling,Hepatic Fibrosis / Hepatic Stellate Cell Activation,Neuroprotective Role of THOP1 in Alzheimer's Disease	0.366151	4.65039	2.75699	0.00655624	0.068615	-0.166759	6.68045	-2.60596	0.0101355	0.0871872
hsa-miR-199b-5p	miR-199a-5p (and other miRNAs w/seed CCAGUGU)	TargetScan Human	High (predicted)	FZD4	Adipogenesis pathway,Axonal Guidance Signaling,Basal Cell Carcinoma Signaling,Breast Cancer Regulation by Stathmin1,Cardiac Hypertrophy Signaling (Enhanced),Colorectal Cancer Metastasis Signaling,CREB Signaling in Neurons,Factors Promoting Cardiogenesis in Vertebrates,Glioblastoma Multiforme Signaling,Hepatic Fibrosis Signaling Pathway,Human Embryonic Stem Cell Pluripotency,Molecular Mechanisms o…	0.366151	4.65039	2.75699	0.00655624	0.068615	-0.262502	4.14688	-2.78536	0.00607503	0.0643266
hsa-miR-199b-5p	miR-199a-5p (and other miRNAs w/seed CCAGUGU)	TargetScan Human	High (predicted)	GRB10	IGF-1 Signaling,Insulin Receptor Signaling	0.366151	4.65039	2.75699	0.00655624	0.068615	-0.194292	5.76301	-3.27005	0.00134854	0.0272924
hsa-miR-199b-5p	miR-199a-5p (and other miRNAs w/seed CCAGUGU)	TargetScan Human	High (predicted)	HIPK2	Cell Cycle: G2/M DNA Damage Checkpoint Regulation,Molecular Mechanisms of Cancer,p53 Signaling,Senescence Pathway	0.366151	4.65039	2.75699	0.00655624	0.068615	-0.363598	8.90474	-2.91085	0.00418471	0.0521865
hsa-miR-199b-5p	miR-199a-5p (and other miRNAs w/seed CCAGUGU)	TargetScan Human	High (predicted)	MAGT1		0.366151	4.65039	2.75699	0.00655624	0.068615	-0.212542	3.9891	-2.29055	0.0234578	0.139274
hsa-miR-199b-5p	miR-199a-5p (and other miRNAs w/seed CCAGUGU)	TargetScan Human	High (predicted)	MARCHF8		0.366151	4.65039	2.75699	0.00655624	0.068615	-0.270851	2.36091	-2.24214	0.0264982	0.149685
hsa-miR-199b-5p	miR-199a-5p (and other miRNAs w/seed CCAGUGU)	TargetScan Human	High (predicted)	PIGG		0.366151	4.65039	2.75699	0.00655624	0.068615	-0.15825	3.91533	-2.47339	0.0145596	0.105678
hsa-miR-199b-5p	miR-199a-5p (and other miRNAs w/seed CCAGUGU)	TargetScan Human	High (predicted)	PODXL	Agranulocyte Adhesion and Diapedesis	0.366151	4.65039	2.75699	0.00655624	0.068615	-0.273705	5.92824	-2.62564	0.00959383	0.0844013
hsa-miR-199b-5p	miR-199a-5p (and other miRNAs w/seed CCAGUGU)	TargetScan Human	High (predicted)	R3HDM2		0.366151	4.65039	2.75699	0.00655624	0.068615	-0.154514	6.28644	-3.35238	0.00102638	0.0233263
hsa-miR-199b-5p	miR-199a-5p (and other miRNAs w/seed CCAGUGU)	TargetScan Human	High (predicted)	RALGAPA1		0.366151	4.65039	2.75699	0.00655624	0.068615	-0.144841	5.00189	-2.03893	0.0433068	0.198712
hsa-miR-199b-5p	miR-199a-5p (and other miRNAs w/seed CCAGUGU)	TargetScan Human,miRecords	Experimentally Observed,Moderate (predicted)	SIRT1	Adipogenesis pathway,AMPK Signaling,Osteoarthritis Pathway,p53 Signaling,Senescence Pathway,Sirtuin Signaling Pathway,Sumoylation Pathway,White Adipose Tissue Browning Pathway	0.366151	4.65039	2.75699	0.00655624	0.068615	-0.163161	3.54004	-2.19866	0.0295162	0.159945
hsa-miR-199b-5p	miR-199a-5p (and other miRNAs w/seed CCAGUGU)	TargetScan Human	High (predicted)	TAF9B	Assembly of RNA Polymerase II Complex,Glucocorticoid Receptor Signaling,Huntington's Disease Signaling	0.366151	4.65039	2.75699	0.00655624	0.068615	-0.227241	4.32418	-3.28436	0.00128651	0.0267423
hsa-miR-199b-5p	miR-199a-5p (and other miRNAs w/seed CCAGUGU)	TargetScan Human	High (predicted)	SARAF		0.366151	4.65039	2.75699	0.00655624	0.068615	-0.175678	8.43608	-2.55023	0.0118222	0.0947872
hsa-miR-199b-5p	miR-199a-5p (and other miRNAs w/seed CCAGUGU)	TargetScan Human	High (predicted)	ZNF418		0.366151	4.65039	2.75699	0.00655624	0.068615	-0.207606	2.23491	-1.99167	0.0483202	0.211596
hsa-miR-199b-5p	miR-199a-5p (and other miRNAs w/seed CCAGUGU)	TargetScan Human	High (predicted)	ZNF426		0.366151	4.65039	2.75699	0.00655624	0.068615	-0.435343	-0.283154	-2.24003	0.0266378	0.150118
hsa-miR-199b-5p	miR-199a-5p (and other miRNAs w/seed CCAGUGU)	TargetScan Human	High (predicted)	ZNF615		0.366151	4.65039	2.75699	0.00655624	0.068615	-0.216063	2.88043	-2.94237	0.00380354	0.0490411
hsa-miR-199b-5p	miR-199a-5p (and other miRNAs w/seed CCAGUGU)	TargetScan Human	High (predicted)	ZNF669		0.366151	4.65039	2.75699	0.00655624	0.068615	-0.536201	-0.213273	-2.60474	0.0101699	0.0874345
hsa-miR-199b-5p	miR-199a-5p (and other miRNAs w/seed CCAGUGU)	TargetScan Human	High (predicted)	ZNF701		0.366151	4.65039	2.75699	0.00655624	0.068615	-0.311997	0.679725	-2.56848	0.011244	0.0918291
hsa-miR-199b-5p	miR-199a-5p (and other miRNAs w/seed CCAGUGU)	TargetScan Human	High (predicted)	ZNF772		0.366151	4.65039	2.75699	0.00655624	0.068615	-0.279226	2.42433	-3.03909	0.00282416	0.0413945
hsa-miR-199b-5p	miR-199a-5p (and other miRNAs w/seed CCAGUGU)	TargetScan Human	High (predicted)	ZNF788P		0.366151	4.65039	2.75699	0.00655624	0.068615	-0.308478	0.63994	-2.00867	0.0464621	0.206725
hsa-miR-199b-5p	miR-199a-5p (and other miRNAs w/seed CCAGUGU)	TargetScan Human	High (predicted)	ZNF791		0.366151	4.65039	2.75699	0.00655624	0.068615	-0.249281	1.56618	-2.21143	0.0286003	0.156821
hsa-miR-199b-5p	miR-199a-5p (and other miRNAs w/seed CCAGUGU)	TargetScan Human	High (predicted)	ZNF81		0.366151	4.65039	2.75699	0.00655624	0.068615	-0.434746	1.21408	-3.41632	0.000827467	0.0206074
hsa-miR-199b-5p	miR-199a-5p (and other miRNAs w/seed CCAGUGU)	TargetScan Human	High (predicted)	ZNF844		0.366151	4.65039	2.75699	0.00655624	0.068615	-0.541824	0.815336	-3.08638	0.00243536	0.0380764
hsa-miR-199b-5p	miR-199a-5p (and other miRNAs w/seed CCAGUGU)	TargetScan Human	High (predicted)	ZNF846		0.366151	4.65039	2.75699	0.00655624	0.068615	-0.400393	1.20355	-2.68269	0.00816742	0.0770953
hsa-miR-212-5p	miR-212-5p (miRNAs w/seed CCUUGGC)	TargetScan Human	High (predicted)	APEX1	BER pathway,cAMP-mediated signaling,Cardiac Hypertrophy Signaling (Enhanced),Cardiac β-adrenergic Signaling,G-Protein Coupled Receptor Signaling,Granzyme A Signaling,Gustation Pathway,HIF1α Signaling,Protein Kinase A Signaling,Relaxin Signaling,Sirtuin Signaling Pathway,tRNA Splicing	-0.598869	5.65174	-3.96561	0.000112886	0.00470733	0.228859	5.97093	4.50655	1.36344e-05	0.00213982
hsa-miR-212-5p	miR-212-5p (miRNAs w/seed CCUUGGC)	TargetScan Human	High (predicted)	CCDC78		-0.598869	5.65174	-3.96561	0.000112886	0.00470733	0.278346	1.60163	1.98341	0.0492441	0.21422
hsa-miR-212-5p	miR-212-5p (miRNAs w/seed CCUUGGC)	TargetScan Human	High (predicted)	CIR1		-0.598869	5.65174	-3.96561	0.000112886	0.00470733	0.137939	4.86961	2.12883	0.0349886	0.175799
hsa-miR-212-5p	miR-212-5p (miRNAs w/seed CCUUGGC)	TargetScan Human	High (predicted)	FOSL1	ERK5 Signaling,NRF2-mediated Oxidative Stress Response	-0.598869	5.65174	-3.96561	0.000112886	0.00470733	0.770271	0.440685	2.06868	0.0404009	0.190393
hsa-miR-212-5p	miR-212-5p (miRNAs w/seed CCUUGGC)	TargetScan Human	High (predicted)	NFYC		-0.598869	5.65174	-3.96561	0.000112886	0.00470733	0.111202	5.77076	2.22433	0.0276999	0.153707
hsa-miR-212-5p	miR-212-5p (miRNAs w/seed CCUUGGC)	TargetScan Human	High (predicted)	OSBP2		-0.598869	5.65174	-3.96561	0.000112886	0.00470733	0.197959	5.06862	2.66479	0.00859284	0.0795495
hsa-miR-212-5p	miR-212-5p (miRNAs w/seed CCUUGGC)	TargetScan Human	High (predicted)	TTC39A		-0.598869	5.65174	-3.96561	0.000112886	0.00470733	0.519185	1.89735	2.81875	0.0055079	0.0612978
hsa-miR-212-5p	miR-212-5p (miRNAs w/seed CCUUGGC)	TargetScan Human	High (predicted)	ZNF266		-0.598869	5.65174	-3.96561	0.000112886	0.00470733	0.193613	3.52237	2.12839	0.035026	0.175934
hsa-miR-222-3p	miR-221-3p (and other miRNAs w/seed GCUACAU)	TargetScan Human	High (predicted)	BEAN1		-0.423599	11.037	-2.67643	0.00826883	0.079	0.316311	2.78225	2.87197	0.00470298	0.0560449
hsa-miR-222-3p	miR-221-3p (and other miRNAs w/seed GCUACAU)	TargetScan Human,miRecords	Experimentally Observed,Moderate (predicted)	BMF		-0.423599	11.037	-2.67643	0.00826883	0.079	0.424167	1.43576	2.6503	0.00895183	0.0809803
hsa-miR-222-3p	miR-221-3p (and other miRNAs w/seed GCUACAU)	TargetScan Human	High (predicted)	BICDL1		-0.423599	11.037	-2.67643	0.00826883	0.079	0.199216	5.10421	2.22482	0.0276666	0.153574
hsa-miR-222-3p	miR-221-3p (and other miRNAs w/seed GCUACAU)	TargetScan Human,miRecords	Experimentally Observed,High (predicted)	FOS	14-3-3-mediated Signaling,Acute Phase Response Signaling,Adrenomedullin signaling pathway,Apelin Endothelial Signaling Pathway,April Mediated Signaling,Aryl Hydrocarbon Receptor Signaling,B Cell Activating Factor Signaling,CCR5 Signaling in Macrophages,CD27 Signaling in Lymphocytes,CD28 Signaling in T Helper Cells,CD40 Signaling,Cdc42 Signaling,Ceramide Signaling,Chemokine Signaling,Cholecystokin…	-0.423599	11.037	-2.67643	0.00826883	0.079	1.1509	4.93649	3.22767	0.00155781	0.0294832
hsa-miR-222-3p	miR-221-3p (and other miRNAs w/seed GCUACAU)	TargetScan Human	High (predicted)	MRAP		-0.423599	11.037	-2.67643	0.00826883	0.079	0.718744	-1.60659	2.24789	0.0261195	0.148403
hsa-miR-222-3p	miR-221-3p (and other miRNAs w/seed GCUACAU)	TargetScan Human	High (predicted)	NDUFA1	Mitochondrial Dysfunction,Oxidative Phosphorylation,Sirtuin Signaling Pathway	-0.423599	11.037	-2.67643	0.00826883	0.079	0.182891	6.78742	2.49477	0.0137464	0.102688
hsa-miR-222-3p	miR-221-3p (and other miRNAs w/seed GCUACAU)	TargetScan Human	High (predicted)	NDUFB10	Mitochondrial Dysfunction,Oxidative Phosphorylation,Sirtuin Signaling Pathway	-0.423599	11.037	-2.67643	0.00826883	0.079	0.134304	6.49659	2.1349	0.034481	0.174248
hsa-miR-222-3p	miR-221-3p (and other miRNAs w/seed GCUACAU)	TargetScan Human	High (predicted)	NSMCE4A		-0.423599	11.037	-2.67643	0.00826883	0.079	0.181095	3.36184	2.40898	0.0172754	0.116505
hsa-miR-222-3p	miR-221-3p (and other miRNAs w/seed GCUACAU)	TargetScan Human	High (predicted)	TFG		-0.423599	11.037	-2.67643	0.00826883	0.079	0.151113	5.62064	2.71356	0.00747849	0.0731231
hsa-miR-222-3p	miR-221-3p (and other miRNAs w/seed GCUACAU)	TargetScan Human	High (predicted)	ZNF385A		-0.423599	11.037	-2.67643	0.00826883	0.079	0.326755	7.47694	3.88352	0.000157061	0.00841606
hsa-miR-222-5p	miR-222-5p (miRNAs w/seed UCAGUAG)	TargetScan Human	High (predicted)	ACBD3		0.571523	-0.804762	3.33753	0.00106526	0.0230839	-0.241546	3.49266	-2.99715	0.00321614	0.0443646
hsa-miR-222-5p	miR-222-5p (miRNAs w/seed UCAGUAG)	TargetScan Human	High (predicted)	AKAP9	cAMP-mediated signaling,Cardiac β-adrenergic Signaling,Protein Kinase A Signaling	0.571523	-0.804762	3.33753	0.00106526	0.0230839	-0.214579	4.47638	-2.62027	0.00973892	0.0853334
hsa-miR-222-5p	miR-222-5p (miRNAs w/seed UCAGUAG)	TargetScan Human	High (predicted)	CENPL	Kinetochore Metaphase Signaling Pathway	0.571523	-0.804762	3.33753	0.00106526	0.0230839	-0.314264	0.518348	-2.51706	0.0129418	0.0994871
hsa-miR-222-5p	miR-222-5p (miRNAs w/seed UCAGUAG)	TargetScan Human	High (predicted)	EVI5		0.571523	-0.804762	3.33753	0.00106526	0.0230839	-0.278893	3.24379	-3.7619	0.000245634	0.0104244
hsa-miR-222-5p	miR-222-5p (miRNAs w/seed UCAGUAG)	TargetScan Human	High (predicted)	GABRA1	GABA Receptor Signaling,Neuroinflammation Signaling Pathway	0.571523	-0.804762	3.33753	0.00106526	0.0230839	-0.290042	6.15535	-2.1444	0.0337013	0.171454
hsa-miR-222-5p	miR-222-5p (miRNAs w/seed UCAGUAG)	TargetScan Human	High (predicted)	GABRG3	GABA Receptor Signaling,Neuroinflammation Signaling Pathway	0.571523	-0.804762	3.33753	0.00106526	0.0230839	-0.567871	-1.66602	-2.01986	0.045273	0.203709
hsa-miR-222-5p	miR-222-5p (miRNAs w/seed UCAGUAG)	TargetScan Human	High (predicted)	GNPTAB		0.571523	-0.804762	3.33753	0.00106526	0.0230839	-0.29605	5.63851	-4.76474	4.61156e-06	0.00106553
hsa-miR-222-5p	miR-222-5p (miRNAs w/seed UCAGUAG)	TargetScan Human	High (predicted)	GOSR1	Huntington's Disease Signaling,Insulin Secretion Signaling Pathway,Phagosome Maturation,Synaptogenesis Signaling Pathway,Tight Junction Signaling	0.571523	-0.804762	3.33753	0.00106526	0.0230839	-0.159932	4.77412	-3.17689	0.00182564	0.0323518
hsa-miR-222-5p	miR-222-5p (miRNAs w/seed UCAGUAG)	TargetScan Human	High (predicted)	RAP2A	14-3-3-mediated Signaling,Actin Cytoskeleton Signaling,Actin Nucleation by ARP-WASP Complex,Acute Myeloid Leukemia Signaling,Acute Phase Response Signaling,Adrenomedullin signaling pathway,Agrin Interactions at Neuromuscular Junction,Angiopoietin Signaling,Antiproliferative Role of Somatostatin Receptor 2,Apelin Endothelial Signaling Pathway,Apoptosis Signaling,Axonal Guidance Signaling,B Cell Re…	0.571523	-0.804762	3.33753	0.00106526	0.0230839	-0.160033	6.01753	-2.44461	0.015722	0.110342
hsa-miR-222-5p	miR-222-5p (miRNAs w/seed UCAGUAG)	TargetScan Human	High (predicted)	RNF141		0.571523	-0.804762	3.33753	0.00106526	0.0230839	-0.338685	5.74213	-4.76673	4.57237e-06	0.00106553
hsa-miR-222-5p	miR-222-5p (miRNAs w/seed UCAGUAG)	Ingenuity Expert Findings	Experimentally Observed	ROCK2	Actin Cytoskeleton Signaling,Actin Nucleation by ARP-WASP Complex,Axonal Guidance Signaling,Cardiac Hypertrophy Signaling,Cardiac Hypertrophy Signaling (Enhanced),CCR3 Signaling in Eosinophils,Chemokine Signaling,Cholecystokinin/Gastrin-mediated Signaling,CXCR4 Signaling,Endocannabinoid Cancer Inhibition Pathway,Ephrin A Signaling,Ephrin B Signaling,Ephrin Receptor Signaling,Estrogen Receptor Sig…	0.571523	-0.804762	3.33753	0.00106526	0.0230839	-0.240792	3.67014	-2.22017	0.0279876	0.154736
hsa-miR-222-5p	miR-222-5p (miRNAs w/seed UCAGUAG)	TargetScan Human	High (predicted)	NSD3		0.571523	-0.804762	3.33753	0.00106526	0.0230839	-0.225781	5.00145	-3.62077	0.00040748	0.013977
hsa-miR-22-3p	miR-22-3p (miRNAs w/seed AGCUGCC)	TargetScan Human	High (predicted)	ADORA1	Breast Cancer Regulation by Stathmin1,cAMP-mediated signaling,CREB Signaling in Neurons,G-Protein Coupled Receptor Signaling,Gαi Signaling	-0.239861	9.33175	-2.77769	0.00617219	0.0669183	0.191176	6.42515	2.35193	0.0200458	0.127283
hsa-miR-22-3p	miR-22-3p (miRNAs w/seed AGCUGCC)	TargetScan Human	High (predicted)	BTF3		-0.239861	9.33175	-2.77769	0.00617219	0.0669183	0.236646	7.01542	3.85442	0.000174959	0.00876997
hsa-miR-22-3p	miR-22-3p (miRNAs w/seed AGCUGCC)	TargetScan Human	High (predicted)	CCDC181		-0.239861	9.33175	-2.77769	0.00617219	0.0669183	0.315044	2.8752	3.28107	0.00130053	0.0268098
hsa-miR-22-3p	miR-22-3p (miRNAs w/seed AGCUGCC)	TargetScan Human	High (predicted)	DNAJB5	Aldosterone Signaling in Epithelial Cells,NRF2-mediated Oxidative Stress Response,Protein Ubiquitination Pathway	-0.239861	9.33175	-2.77769	0.00617219	0.0669183	0.283781	4.69264	2.22903	0.0273782	0.152696
hsa-miR-22-3p	miR-22-3p (miRNAs w/seed AGCUGCC)	TargetScan Human	High (predicted)	EIF4EBP3	Insulin Secretion Signaling Pathway,Regulation of eIF4 and p70S6K Signaling,Synaptogenesis Signaling Pathway	-0.239861	9.33175	-2.77769	0.00617219	0.0669183	0.225006	3.12926	2.2262	0.0275715	0.153343
hsa-miR-22-3p	miR-22-3p (miRNAs w/seed AGCUGCC)	TargetScan Human	High (predicted)	CYRIB		-0.239861	9.33175	-2.77769	0.00617219	0.0669183	0.150744	4.97585	2.08218	0.0391149	0.187202
hsa-miR-22-3p	miR-22-3p (miRNAs w/seed AGCUGCC)	TargetScan Human	High (predicted)	FRAT2		-0.239861	9.33175	-2.77769	0.00617219	0.0669183	0.256815	3.43977	2.98425	0.00334645	0.0453998
hsa-miR-22-3p	miR-22-3p (miRNAs w/seed AGCUGCC)	TargetScan Human	High (predicted)	NAA20		-0.239861	9.33175	-2.77769	0.00617219	0.0669183	0.210386	5.09814	2.69219	0.00794958	0.0757441
hsa-miR-22-3p	miR-22-3p (miRNAs w/seed AGCUGCC)	TargetScan Human	High (predicted)	PCP4L1		-0.239861	9.33175	-2.77769	0.00617219	0.0669183	0.279375	4.45815	2.23943	0.0266777	0.15019
hsa-miR-22-3p	miR-22-3p (miRNAs w/seed AGCUGCC)	TargetScan Human	High (predicted)	PFDN6		-0.239861	9.33175	-2.77769	0.00617219	0.0669183	0.167656	5.61188	2.33304	0.0210462	0.130756
hsa-miR-22-3p	miR-22-3p (miRNAs w/seed AGCUGCC)	TargetScan Human	High (predicted)	PPT1	Acyl-CoA Hydrolysis,Stearate Biosynthesis I (Animals)	-0.239861	9.33175	-2.77769	0.00617219	0.0669183	0.118696	7.03312	2.38557	0.018368	0.12121
hsa-miR-22-3p	miR-22-3p (miRNAs w/seed AGCUGCC)	TargetScan Human	High (predicted)	RFXANK	Primary Immunodeficiency Signaling	-0.239861	9.33175	-2.77769	0.00617219	0.0669183	0.112408	4.84617	1.99371	0.0480935	0.21077
hsa-miR-22-3p	miR-22-3p (miRNAs w/seed AGCUGCC)	TargetScan Human	High (predicted)	TMEM229B		-0.239861	9.33175	-2.77769	0.00617219	0.0669183	0.177998	5.09696	2.42821	0.0164207	0.113116
hsa-miR-22-3p	miR-22-3p (miRNAs w/seed AGCUGCC)	TargetScan Human	High (predicted)	TOMM6	Necroptosis Signaling Pathway,Sirtuin Signaling Pathway	-0.239861	9.33175	-2.77769	0.00617219	0.0669183	0.112743	6.00334	2.34324	0.0205006	0.12884
hsa-miR-22-3p	miR-22-3p (miRNAs w/seed AGCUGCC)	TargetScan Human	High (predicted)	TTC31		-0.239861	9.33175	-2.77769	0.00617219	0.0669183	0.304249	3.41067	3.68004	0.000330008	0.0122035
hsa-miR-22-3p	miR-22-3p (miRNAs w/seed AGCUGCC)	TargetScan Human	High (predicted)	VASP	Actin Nucleation by ARP-WASP Complex,Axonal Guidance Signaling,Fcγ Receptor-mediated Phagocytosis in Macrophages and Monocytes,IL-8 Signaling,Integrin Signaling,Leukocyte Extravasation Signaling,Protein Kinase A Signaling,Tight Junction Signaling	-0.239861	9.33175	-2.77769	0.00617219	0.0669183	0.214343	4.45549	2.82859	0.00535019	0.060103
hsa-miR-22-3p	miR-22-3p (miRNAs w/seed AGCUGCC)	TargetScan Human	High (predicted)	ZDHHC16		-0.239861	9.33175	-2.77769	0.00617219	0.0669183	0.151358	4.7185	2.67118	0.00843871	0.0785159
hsa-miR-22-5p	miR-22-5p (and other miRNAs w/seed GUUCUUC)	TargetScan Human	High (predicted)	ANKRD37		-0.260854	5.98301	-3.80909	0.000202711	0.00722912	0.42609	3.58816	2.35313	0.0199913	0.127171
hsa-miR-22-5p	miR-22-5p (and other miRNAs w/seed GUUCUUC)	TargetScan Human	High (predicted)	ASCL1		-0.260854	5.98301	-3.80909	0.000202711	0.00722912	0.376767	4.50519	2.95412	0.00366979	0.0481092
hsa-miR-22-5p	miR-22-5p (and other miRNAs w/seed GUUCUUC)	TargetScan Human	High (predicted)	CD68		-0.260854	5.98301	-3.80909	0.000202711	0.00722912	0.386701	3.83302	2.80235	0.00578009	0.0623867
hsa-miR-22-5p	miR-22-5p (and other miRNAs w/seed GUUCUUC)	TargetScan Human	High (predicted)	CYP4Z1	NRF2-mediated Oxidative Stress Response	-0.260854	5.98301	-3.80909	0.000202711	0.00722912	0.905543	-1.54372	2.85437	0.00495641	0.0576204
hsa-miR-22-5p	miR-22-5p (and other miRNAs w/seed GUUCUUC)	TargetScan Human	High (predicted)	IL3RA	Cardiac Hypertrophy Signaling (Enhanced),Crosstalk between Dendritic Cells and Natural Killer Cells,Glucocorticoid Receptor Signaling,IL-3 Signaling,MSP-RON Signaling In Cancer Cells Pathway,MSP-RON Signaling Pathway,PI3K/AKT Signaling,RAR Activation,STAT3 Pathway	-0.260854	5.98301	-3.80909	0.000202711	0.00722912	0.320472	0.701221	2.08928	0.0384613	0.185668
hsa-miR-22-5p	miR-22-5p (and other miRNAs w/seed GUUCUUC)	TargetScan Human	High (predicted)	KPTN		-0.260854	5.98301	-3.80909	0.000202711	0.00722912	0.194818	3.94541	2.59687	0.0103949	0.0882291
hsa-miR-22-5p	miR-22-5p (and other miRNAs w/seed GUUCUUC)	TargetScan Human	High (predicted)	NDUFA12	Mitochondrial Dysfunction,Oxidative Phosphorylation,Sirtuin Signaling Pathway	-0.260854	5.98301	-3.80909	0.000202711	0.00722912	0.186562	5.56781	2.44831	0.0155683	0.109965
hsa-miR-22-5p	miR-22-5p (and other miRNAs w/seed GUUCUUC)	TargetScan Human	High (predicted)	XPNPEP1		-0.260854	5.98301	-3.80909	0.000202711	0.00722912	0.134081	4.62383	2.35286	0.0199976	0.127171
hsa-miR-2467-5p	miR-1188-3p (and other miRNAs w/seed GAGGCUC)	TargetScan Human	High (predicted)	ATP6V1F	Iron homeostasis signaling pathway,Phagosome Maturation,Role of MAPK Signaling in Promoting the Pathogenesis of Influenza	-0.483904	-1.86316	-2.54043	0.0120856	0.0988172	0.176051	7.69181	3.30893	0.00118616	0.0255607
hsa-miR-2467-5p	miR-1188-3p (and other miRNAs w/seed GAGGCUC)	TargetScan Human	High (predicted)	MAP6D1		-0.483904	-1.86316	-2.54043	0.0120856	0.0988172	0.241579	6.47443	2.97361	0.00345752	0.0463118
hsa-miR-2467-5p	miR-1188-3p (and other miRNAs w/seed GAGGCUC)	TargetScan Human	High (predicted)	MLX		-0.483904	-1.86316	-2.54043	0.0120856	0.0988172	0.10511	4.94177	2.11396	0.0362612	0.179628
hsa-miR-2467-5p	miR-1188-3p (and other miRNAs w/seed GAGGCUC)	TargetScan Human	High (predicted)	MRPL11		-0.483904	-1.86316	-2.54043	0.0120856	0.0988172	0.12092	4.01783	1.98301	0.0492892	0.214317
hsa-miR-2467-5p	miR-1188-3p (and other miRNAs w/seed GAGGCUC)	TargetScan Human	High (predicted)	MRPL20		-0.483904	-1.86316	-2.54043	0.0120856	0.0988172	0.145209	5.94332	2.29787	0.0230257	0.137839
hsa-miR-2467-5p	miR-1188-3p (and other miRNAs w/seed GAGGCUC)	TargetScan Human	High (predicted)	MS4A4A		-0.483904	-1.86316	-2.54043	0.0120856	0.0988172	0.731755	0.665447	3.11807	0.00220314	0.0359328
hsa-miR-2467-5p	miR-1188-3p (and other miRNAs w/seed GAGGCUC)	TargetScan Human	High (predicted)	PHF23		-0.483904	-1.86316	-2.54043	0.0120856	0.0988172	0.159224	5.09928	2.28469	0.0238089	0.140615
hsa-miR-2467-5p	miR-1188-3p (and other miRNAs w/seed GAGGCUC)	TargetScan Human	High (predicted)	POC1B-GALNT4		-0.483904	-1.86316	-2.54043	0.0120856	0.0988172	2.58617	-1.63654	3.78516	0.000227018	0.0100177
hsa-miR-2467-5p	miR-1188-3p (and other miRNAs w/seed GAGGCUC)	TargetScan Human	High (predicted)	PRKRIP1		-0.483904	-1.86316	-2.54043	0.0120856	0.0988172	0.159024	4.88804	2.81422	0.00558184	0.0615259
hsa-miR-2467-5p	miR-1188-3p (and other miRNAs w/seed GAGGCUC)	TargetScan Human	High (predicted)	SDHAF2		-0.483904	-1.86316	-2.54043	0.0120856	0.0988172	0.152638	4.8447	2.36712	0.0192724	0.124682
hsa-miR-2467-5p	miR-1188-3p (and other miRNAs w/seed GAGGCUC)	TargetScan Human	High (predicted)	TMEM216		-0.483904	-1.86316	-2.54043	0.0120856	0.0988172	0.152586	3.50132	2.17141	0.0315561	0.16498
hsa-miR-2467-5p	miR-1188-3p (and other miRNAs w/seed GAGGCUC)	TargetScan Human	High (predicted)	TNFRSF12A	Atherosclerosis Signaling,TWEAK Signaling	-0.483904	-1.86316	-2.54043	0.0120856	0.0988172	0.625614	1.78777	2.27522	0.0243983	0.142386
hsa-miR-2467-5p	miR-1188-3p (and other miRNAs w/seed GAGGCUC)	TargetScan Human	High (predicted)	TRIM7		-0.483904	-1.86316	-2.54043	0.0120856	0.0988172	0.339895	1.80137	2.45197	0.0154174	0.109468
hsa-miR-2467-5p	miR-1188-3p (and other miRNAs w/seed GAGGCUC)	TargetScan Human	High (predicted)	TSPAN1	Integrin Signaling	-0.483904	-1.86316	-2.54043	0.0120856	0.0988172	0.570042	0.432722	2.92056	0.00406375	0.051233
hsa-miR-2467-5p	miR-1188-3p (and other miRNAs w/seed GAGGCUC)	TargetScan Human	High (predicted)	UBE2Q1	Hypoxia Signaling in the Cardiovascular System,Protein Ubiquitination Pathway	-0.483904	-1.86316	-2.54043	0.0120856	0.0988172	0.165191	6.57969	3.79625	0.000216707	0.00987554
hsa-miR-27a-5p	miR-27a-5p (miRNAs w/seed GGGCUUA)	TargetScan Human	High (predicted)	CANX	Antigen Presentation Pathway,Lipid Antigen Presentation by CD1,Phagosome Maturation,Unfolded protein response	0.454427	0.825629	2.6735	0.00833573	0.079	-0.106249	8.1769	-2.05668	0.0415423	0.193911
hsa-miR-27a-5p	miR-27a-5p (miRNAs w/seed GGGCUUA)	TargetScan Human	High (predicted)	CLEC4E		0.454427	0.825629	2.6735	0.00833573	0.079	-1.10604	-0.596501	-2.61216	0.00996727	0.0862275
hsa-miR-27a-5p	miR-27a-5p (miRNAs w/seed GGGCUUA)	TargetScan Human	High (predicted)	CNR1	Breast Cancer Regulation by Stathmin1,cAMP-mediated signaling,Corticotropin Releasing Hormone Signaling,CREB Signaling in Neurons,Endocannabinoid Cancer Inhibition Pathway,Endocannabinoid Developing Neuron Pathway,Endocannabinoid Neuronal Synapse Pathway,G-Protein Coupled Receptor Signaling,Gαi Signaling,Gαs Signaling,Hepatic Fibrosis Signaling Pathway,Reelin Signaling in Neurons	0.454427	0.825629	2.6735	0.00833573	0.079	-0.30739	4.85793	-2.35107	0.0200908	0.127318
hsa-miR-27a-5p	miR-27a-5p (miRNAs w/seed GGGCUUA)	TargetScan Human	High (predicted)	CTSF	Autophagy,Phagosome Maturation	0.454427	0.825629	2.6735	0.00833573	0.079	-0.158127	7.25552	-2.00193	0.0471911	0.208352
hsa-miR-27a-5p	miR-27a-5p (miRNAs w/seed GGGCUUA)	TargetScan Human	High (predicted)	CYP7B1	Hepatic Cholestasis,Histidine Degradation VI,Pregnenolone Biosynthesis,Ubiquinol-10 Biosynthesis (Eukaryotic)	0.454427	0.825629	2.6735	0.00833573	0.079	-0.699643	0.0398348	-3.53954	0.000541846	0.0164712
hsa-miR-27a-5p	miR-27a-5p (miRNAs w/seed GGGCUUA)	TargetScan Human	High (predicted)	EXOC8	Cdc42 Signaling	0.454427	0.825629	2.6735	0.00833573	0.079	-0.273128	3.2165	-3.62584	0.000400229	0.0137566
hsa-miR-27a-5p	miR-27a-5p (miRNAs w/seed GGGCUUA)	TargetScan Human	High (predicted)	GNAO1	Androgen Signaling,Apelin Endothelial Signaling Pathway,Axonal Guidance Signaling,cAMP-mediated signaling,Cardiac Hypertrophy Signaling,Corticotropin Releasing Hormone Signaling,CREB Signaling in Neurons,CXCR4 Signaling,Endocannabinoid Cancer Inhibition Pathway,Endocannabinoid Developing Neuron Pathway,Endocannabinoid Neuronal Synapse Pathway,Endothelin-1 Signaling,Ephrin B Signaling,Ephrin Recep…	0.454427	0.825629	2.6735	0.00833573	0.079	-0.139178	8.85638	-2.46225	0.0150002	0.107515
hsa-miR-27a-5p	miR-27a-5p (miRNAs w/seed GGGCUUA)	TargetScan Human	High (predicted)	KCNQ3	Adrenomedullin signaling pathway,Cellular Effects of Sildenafil (Viagra),GABA Receptor Signaling,Neuropathic Pain Signaling In Dorsal Horn Neurons	0.454427	0.825629	2.6735	0.00833573	0.079	-0.274606	6.28667	-3.3512	0.00103043	0.0233864
hsa-miR-27a-5p	miR-27a-5p (miRNAs w/seed GGGCUUA)	TargetScan Human	High (predicted)	MAN1A2		0.454427	0.825629	2.6735	0.00833573	0.079	-0.576644	3.27902	-4.43085	1.85928e-05	0.00244346
hsa-miR-27a-5p	miR-27a-5p (miRNAs w/seed GGGCUUA)	TargetScan Human	High (predicted)	SLC25A51		0.454427	0.825629	2.6735	0.00833573	0.079	-0.266469	2.45434	-2.8134	0.00559539	0.0615259
hsa-miR-27a-5p	miR-27a-5p (miRNAs w/seed GGGCUUA)	TargetScan Human	High (predicted)	TMEM181		0.454427	0.825629	2.6735	0.00833573	0.079	-0.168347	5.40227	-2.32695	0.0213777	0.132127
hsa-miR-27a-5p	miR-27a-5p (miRNAs w/seed GGGCUUA)	TargetScan Human	High (predicted)	CEP41		0.454427	0.825629	2.6735	0.00833573	0.079	-0.167497	3.49033	-2.01152	0.0461567	0.205751
hsa-miR-27a-5p	miR-27a-5p (miRNAs w/seed GGGCUUA)	TargetScan Human	High (predicted)	ZCCHC24		0.454427	0.825629	2.6735	0.00833573	0.079	-0.204948	7.88408	-2.39297	0.0180161	0.119886
hsa-miR-28-3p	miR-28-3p (and other miRNAs w/seed ACUAGAU)	TargetScan Human	High (predicted)	SLF2		0.227092	6.22058	3.28925	0.0012511	0.0254492	-0.128559	4.82611	-1.99121	0.0483704	0.211761
hsa-miR-28-3p	miR-28-3p (and other miRNAs w/seed ACUAGAU)	TargetScan Human	High (predicted)	TRUB1		0.227092	6.22058	3.28925	0.0012511	0.0254492	-0.179332	3.35021	-2.12152	0.03561	0.177634
hsa-miR-28-3p	miR-28-3p (and other miRNAs w/seed ACUAGAU)	TargetScan Human	High (predicted)	WASL	Actin Cytoskeleton Signaling,Actin Nucleation by ARP-WASP Complex,Axonal Guidance Signaling,Cdc42 Signaling,Clathrin-mediated Endocytosis Signaling,Ephrin Receptor Signaling,Epithelial Adherens Junction Signaling,Germ Cell-Sertoli Cell Junction Signaling,Integrin Signaling,Leukocyte Extravasation Signaling,Natural Killer Cell Signaling,PAK Signaling,Reelin Signaling in Neurons,Regulation of Actin…	0.227092	6.22058	3.28925	0.0012511	0.0254492	-0.149782	6.28559	-2.38278	0.0185024	0.121657
hsa-miR-301a-5p	miR-301a-5p (and other miRNAs w/seed CUCUGAC)	TargetScan Human	High (predicted)	DHX32		-0.153597	3.48763	-3.08109	0.00245313	0.0409183	0.132025	4.01732	2.27714	0.0242677	0.141954
hsa-miR-301a-5p	miR-301a-5p (and other miRNAs w/seed CUCUGAC)	TargetScan Human	High (predicted)	RP9		-0.153597	3.48763	-3.08109	0.00245313	0.0409183	0.273098	3.61543	3.74922	0.000257208	0.0106418
hsa-miR-301a-5p	miR-301a-5p (and other miRNAs w/seed CUCUGAC)	TargetScan Human	High (predicted)	TFIP11		-0.153597	3.48763	-3.08109	0.00245313	0.0409183	0.189655	4.75963	3.13581	0.00208226	0.0347484
hsa-miR-301b-3p	miR-130a-3p (and other miRNAs w/seed AGUGCAA)	TargetScan Human	High (predicted)	PXYLP1	3-phosphoinositide Biosynthesis,3-phosphoinositide Degradation,D-myo-inositol (1,4,5,6)-Tetrakisphosphate Biosynthesis,D-myo-inositol (3,4,5,6)-tetrakisphosphate Biosynthesis,D-myo-inositol-5-phosphate Metabolism,NAD Phosphorylation and Dephosphorylation,NAD Salvage Pathway II,Superpathway of Inositol Phosphate Compounds	-0.337725	0.0135915	-2.98102	0.00335171	0.046148	0.334552	3.74258	3.82991	0.000191521	0.00923518
hsa-miR-301b-3p	miR-130a-3p (and other miRNAs w/seed AGUGCAA)	TargetScan Human	High (predicted)	C12orf75		-0.337725	0.0135915	-2.98102	0.00335171	0.046148	0.245775	1.95112	1.98115	0.0495002	0.214897
hsa-miR-301b-3p	miR-130a-3p (and other miRNAs w/seed AGUGCAA)	TargetScan Human	High (predicted)	FOSL1	ERK5 Signaling,NRF2-mediated Oxidative Stress Response	-0.337725	0.0135915	-2.98102	0.00335171	0.046148	0.770271	0.440685	2.06868	0.0404009	0.190393
hsa-miR-301b-3p	miR-130a-3p (and other miRNAs w/seed AGUGCAA)	TargetScan Human	High (predicted)	IRF1	HOTAIR Regulatory Pathway,IL-12 Signaling and Production in Macrophages,IL-15 Production,iNOS Signaling,Interferon Signaling,Production of Nitric Oxide and Reactive Oxygen Species in Macrophages,Prolactin Signaling,Retinoic acid Mediated Apoptosis Signaling,Role of PKR in Interferon Induction and Antiviral Response,Th1 and Th2 Activation Pathway,Th1 Pathway,Type I Diabetes Mellitus Signaling	-0.337725	0.0135915	-2.98102	0.00335171	0.046148	0.399077	2.84175	2.16928	0.0317238	0.165398
hsa-miR-301b-3p	miR-130a-3p (and other miRNAs w/seed AGUGCAA)	TarBase,TargetScan Human,miRecords	Experimentally Observed,Moderate (predicted)	MAFB		-0.337725	0.0135915	-2.98102	0.00335171	0.046148	0.374124	3.88017	2.94488	0.00377465	0.0490036
hsa-miR-301b-3p	miR-130a-3p (and other miRNAs w/seed AGUGCAA)	TargetScan Human	High (predicted)	NPNT		-0.337725	0.0135915	-2.98102	0.00335171	0.046148	0.481063	1.4152	2.38578	0.0183583	0.121194
hsa-miR-301b-3p	miR-130a-3p (and other miRNAs w/seed AGUGCAA)	TargetScan Human	High (predicted)	NABP1		-0.337725	0.0135915	-2.98102	0.00335171	0.046148	0.292168	0.732877	2.0786	0.0394483	0.188095
hsa-miR-301b-3p	miR-130a-3p (and other miRNAs w/seed AGUGCAA)	TargetScan Human	High (predicted)	POU6F1		-0.337725	0.0135915	-2.98102	0.00335171	0.046148	0.123574	6.20609	2.32028	0.0217465	0.13324
hsa-miR-301b-3p	miR-130a-3p (and other miRNAs w/seed AGUGCAA)	TargetScan Human	High (predicted)	PPARG	Adipogenesis pathway,Adrenomedullin signaling pathway,ERK/MAPK Signaling,FXR/RXR Activation,Glucocorticoid Receptor Signaling,Hepatic Fibrosis Signaling Pathway,IL-12 Signaling and Production in Macrophages,Osteoarthritis Pathway,PEDF Signaling,Polyamine Regulation in Colon Cancer,PPAR Signaling,Sirtuin Signaling Pathway,Type II Diabetes Mellitus Signaling,Unfolded protein response,White Adipose …	-0.337725	0.0135915	-2.98102	0.00335171	0.046148	0.27725	1.72999	2.4949	0.0137415	0.102688
hsa-miR-301b-3p	miR-130a-3p (and other miRNAs w/seed AGUGCAA)	TargetScan Human	High (predicted)	SLC10A3		-0.337725	0.0135915	-2.98102	0.00335171	0.046148	0.142977	3.39361	2.03932	0.0432668	0.198617
hsa-miR-301b-3p	miR-130a-3p (and other miRNAs w/seed AGUGCAA)	TargetScan Human	High (predicted)	SLC25A32		-0.337725	0.0135915	-2.98102	0.00335171	0.046148	0.162479	3.31489	2.17498	0.0312825	0.164182
hsa-miR-301b-3p	miR-130a-3p (and other miRNAs w/seed AGUGCAA)	TargetScan Human	High (predicted)	VSTM2A		-0.337725	0.0135915	-2.98102	0.00335171	0.046148	0.333209	2.47734	2.07361	0.0399169	0.189175
hsa-miR-30b-5p	miR-30c-5p (and other miRNAs w/seed GUAAACA)	TarBase,TargetScan Human	Experimentally Observed,Moderate (predicted)	AP2A1	Clathrin-mediated Endocytosis Signaling,CTLA4 Signaling in Cytotoxic T Lymphocytes,GABA Receptor Signaling,Lipid Antigen Presentation by CD1,Opioid Signaling Pathway,Synaptogenesis Signaling Pathway,Virus Entry via Endocytic Pathways	0.17581	8.39943	2.6456	0.00902118	0.080039	-0.104491	7.71949	-2.37775	0.0187466	0.122558
hsa-miR-30b-5p	miR-30c-5p (and other miRNAs w/seed GUAAACA)	TargetScan Human	High (predicted)	ATG12	Autophagy,Sirtuin Signaling Pathway	0.17581	8.39943	2.6456	0.00902118	0.080039	-0.122447	4.60225	-2.19408	0.0298508	0.160555
hsa-miR-30b-5p	miR-30c-5p (and other miRNAs w/seed GUAAACA)	TargetScan Human	High (predicted)	ATG5	Adipogenesis pathway,Autophagy,Sirtuin Signaling Pathway	0.17581	8.39943	2.6456	0.00902118	0.080039	-0.112011	4.44232	-2.07613	0.0396797	0.188648
hsa-miR-30b-5p	miR-30c-5p (and other miRNAs w/seed GUAAACA)	TarBase	Experimentally Observed	ATP2A2	Apelin Cardiomyocyte Signaling Pathway,Calcium Signaling,Calcium Transport I,Calcium-induced T Lymphocyte Apoptosis,Cardiac Hypertrophy Signaling (Enhanced),Cardiac β-adrenergic Signaling,Dopamine-DARPP32 Feedback in cAMP Signaling,Nitric Oxide Signaling in the Cardiovascular System	0.17581	8.39943	2.6456	0.00902118	0.080039	-0.0948258	8.25757	-2.03538	0.0436667	0.199681
hsa-miR-30b-5p	miR-30c-5p (and other miRNAs w/seed GUAAACA)	TargetScan Human	High (predicted)	ATP8A1		0.17581	8.39943	2.6456	0.00902118	0.080039	-0.269351	6.90564	-3.07063	0.00255893	0.0391472
hsa-miR-30b-5p	miR-30c-5p (and other miRNAs w/seed GUAAACA)	TarBase	Experimentally Observed	ATRX	DNA Double-Strand Break Repair by Homologous Recombination	0.17581	8.39943	2.6456	0.00902118	0.080039	-0.235717	5.26383	-2.96084	0.00359534	0.0474453
hsa-miR-30b-5p	miR-30c-5p (and other miRNAs w/seed GUAAACA)	TargetScan Human	High (predicted)	DLGAP1		0.17581	8.39943	2.6456	0.00902118	0.080039	-0.156552	6.49008	-2.25373	0.0257405	0.147519
hsa-miR-30b-5p	miR-30c-5p (and other miRNAs w/seed GUAAACA)	TargetScan Human	High (predicted)	CYRIA		0.17581	8.39943	2.6456	0.00902118	0.080039	-0.180141	6.30976	-2.87911	0.00460366	0.0556938
hsa-miR-30b-5p	miR-30c-5p (and other miRNAs w/seed GUAAACA)	TargetScan Human	High (predicted)	GABRB1	GABA Receptor Signaling,Neuroinflammation Signaling Pathway	0.17581	8.39943	2.6456	0.00902118	0.080039	-0.762002	1.00529	-3.78683	0.000224298	0.0099976
hsa-miR-30b-5p	miR-30c-5p (and other miRNAs w/seed GUAAACA)	TargetScan Human	High (predicted)	GNA13	Actin Cytoskeleton Signaling,Androgen Signaling,Apelin Endothelial Signaling Pathway,Axonal Guidance Signaling,Breast Cancer Regulation by Stathmin1,Cardiac Hypertrophy Signaling,Cardiac Hypertrophy Signaling (Enhanced),Cholecystokinin/Gastrin-mediated Signaling,CREB Signaling in Neurons,CXCR4 Signaling,Endocannabinoid Cancer Inhibition Pathway,Endothelin-1 Signaling,Ephrin B Signaling,Ephrin Rec…	0.17581	8.39943	2.6456	0.00902118	0.080039	-0.189615	4.77318	-2.14372	0.0337535	0.171615
hsa-miR-30b-5p	miR-30c-5p (and other miRNAs w/seed GUAAACA)	TarBase,TargetScan Human,miRecords	Experimentally Observed,Moderate (predicted)	GNAI2	Agranulocyte Adhesion and Diapedesis,Androgen Signaling,Apelin Adipocyte Signaling Pathway,Apelin Cardiomyocyte Signaling Pathway,Apelin Endothelial Signaling Pathway,Axonal Guidance Signaling,cAMP-mediated signaling,Cardiac Hypertrophy Signaling,Cardiac Hypertrophy Signaling (Enhanced),CCR3 Signaling in Eosinophils,CCR5 Signaling in Macrophages,Chemokine Signaling,Corticotropin Releasing Hormone…	0.17581	8.39943	2.6456	0.00902118	0.080039	-0.181311	8.21725	-3.90817	0.000143278	0.00813507
hsa-miR-30b-5p	miR-30c-5p (and other miRNAs w/seed GUAAACA)	TarBase	Experimentally Observed	GPD2	Glycerol Degradation I,Glycerol-3-phosphate Shuttle,Mitochondrial Dysfunction,PPARα/RXRα Activation	0.17581	8.39943	2.6456	0.00902118	0.080039	-0.270672	5.1926	-3.30071	0.00121889	0.0259827
hsa-miR-30b-5p	miR-30c-5p (and other miRNAs w/seed GUAAACA)	TarBase	Experimentally Observed	POGLUT3		0.17581	8.39943	2.6456	0.00902118	0.080039	-0.212936	2.72109	-2.54329	0.012049	0.0958164
hsa-miR-30b-5p	miR-30c-5p (and other miRNAs w/seed GUAAACA)	TarBase	Experimentally Observed	LTN1		0.17581	8.39943	2.6456	0.00902118	0.080039	-0.164745	3.35863	-2.02988	0.044231	0.2011
hsa-miR-30b-5p	miR-30c-5p (and other miRNAs w/seed GUAAACA)	TargetScan Human	High (predicted)	MTDH		0.17581	8.39943	2.6456	0.00902118	0.080039	-0.121855	5.51987	-2.47856	0.014359	0.10477
hsa-miR-30b-5p	miR-30c-5p (and other miRNAs w/seed GUAAACA)	Ingenuity Expert Findings	Experimentally Observed	NID1		0.17581	8.39943	2.6456	0.00902118	0.080039	-0.368465	2.31326	-2.30402	0.0226683	0.136684
hsa-miR-30b-5p	miR-30c-5p (and other miRNAs w/seed GUAAACA)	TarBase	Experimentally Observed	NUCB1		0.17581	8.39943	2.6456	0.00902118	0.080039	-0.118242	7.74018	-2.09356	0.0380721	0.184627
hsa-miR-30b-5p	miR-30c-5p (and other miRNAs w/seed GUAAACA)	TarBase	Experimentally Observed	NUFIP2		0.17581	8.39943	2.6456	0.00902118	0.080039	-0.172537	5.46073	-2.65707	0.00878245	0.0802774
hsa-miR-30b-5p	miR-30c-5p (and other miRNAs w/seed GUAAACA)	TargetScan Human	High (predicted)	TENT2		0.17581	8.39943	2.6456	0.00902118	0.080039	-0.169296	3.2228	-2.20783	0.0288554	0.157606
hsa-miR-30b-5p	miR-30c-5p (and other miRNAs w/seed GUAAACA)	TarBase	Experimentally Observed	PPP3R1	Axonal Guidance Signaling,B Cell Receptor Signaling,Calcium Signaling,Calcium-induced T Lymphocyte Apoptosis,cAMP-mediated signaling,Cardiac Hypertrophy Signaling,Cardiac Hypertrophy Signaling (Enhanced),CD28 Signaling in T Helper Cells,Clathrin-mediated Endocytosis Signaling,Dopamine-DARPP32 Feedback in cAMP Signaling,Endocannabinoid Neuronal Synapse Pathway,fMLP Signaling in Neutrophils,Gap Jun…	0.17581	8.39943	2.6456	0.00902118	0.080039	-0.166073	8.06831	-2.24315	0.0264309	0.149443
hsa-miR-30b-5p	miR-30c-5p (and other miRNAs w/seed GUAAACA)	TarBase,TargetScan Human	Experimentally Observed,High (predicted)	PRPF40A	Systemic Lupus Erythematosus Signaling	0.17581	8.39943	2.6456	0.00902118	0.080039	-0.111934	4.57983	-2.10977	0.0366275	0.180704
hsa-miR-30b-5p	miR-30c-5p (and other miRNAs w/seed GUAAACA)	TarBase	Experimentally Observed	PTPRK	Protein Kinase A Signaling	0.17581	8.39943	2.6456	0.00902118	0.080039	-0.218967	5.80508	-2.61272	0.0099463	0.0861806
hsa-miR-30b-5p	miR-30c-5p (and other miRNAs w/seed GUAAACA)	TarBase,TargetScan Human	Experimentally Observed,High (predicted)	RAB27B		0.17581	8.39943	2.6456	0.00902118	0.080039	-0.561865	3.14661	-2.66725	0.00853894	0.0791827
hsa-miR-30b-5p	miR-30c-5p (and other miRNAs w/seed GUAAACA)	TargetScan Human	High (predicted)	RAP1B	14-3-3-mediated Signaling,Actin Cytoskeleton Signaling,Actin Nucleation by ARP-WASP Complex,Acute Myeloid Leukemia Signaling,Acute Phase Response Signaling,Adrenomedullin signaling pathway,Agrin Interactions at Neuromuscular Junction,Angiopoietin Signaling,Antiproliferative Role of Somatostatin Receptor 2,Apelin Endothelial Signaling Pathway,Apoptosis Signaling,Axonal Guidance Signaling,B Cell Re…	0.17581	8.39943	2.6456	0.00902118	0.080039	-0.15762	5.10953	-2.52587	0.0126355	0.0982722
hsa-miR-30b-5p	miR-30c-5p (and other miRNAs w/seed GUAAACA)	TargetScan Human	High (predicted)	RASA1	3-phosphoinositide Biosynthesis,3-phosphoinositide Degradation,Angiopoietin Signaling,Axonal Guidance Signaling,Cdc42 Signaling,D-myo-inositol (1,4,5,6)-Tetrakisphosphate Biosynthesis,D-myo-inositol (3,4,5,6)-tetrakisphosphate Biosynthesis,D-myo-inositol-5-phosphate Metabolism,EGF Signaling,Ephrin Receptor Signaling,G-Protein Coupled Receptor Signaling,GDNF Family Ligand-Receptor Interactions,Gα1…	0.17581	8.39943	2.6456	0.00902118	0.080039	-0.128504	4.60496	-2.00852	0.0464791	0.206732
hsa-miR-30b-5p	miR-30c-5p (and other miRNAs w/seed GUAAACA)	TargetScan Human	High (predicted)	SCN2A		0.17581	8.39943	2.6456	0.00902118	0.080039	-0.319794	6.15551	-2.68645	0.00808046	0.07664
hsa-miR-30b-5p	miR-30c-5p (and other miRNAs w/seed GUAAACA)	TargetScan Human	High (predicted)	SCN9A		0.17581	8.39943	2.6456	0.00902118	0.080039	-0.41109	0.76586	-2.072	0.0400695	0.189516
hsa-miR-30b-5p	miR-30c-5p (and other miRNAs w/seed GUAAACA)	TarBase	Experimentally Observed	SLC4A10	Cellular Effects of Sildenafil (Viagra)	0.17581	8.39943	2.6456	0.00902118	0.080039	-0.295368	4.80544	-2.37953	0.0186598	0.122166
hsa-miR-30b-5p	miR-30c-5p (and other miRNAs w/seed GUAAACA)	TarBase	Experimentally Observed	SLC7A1	eNOS Signaling,Nitric Oxide Signaling in the Cardiovascular System	0.17581	8.39943	2.6456	0.00902118	0.080039	-0.278323	5.77678	-3.48112	0.000663195	0.0184391
hsa-miR-30b-5p	miR-30c-5p (and other miRNAs w/seed GUAAACA)	TarBase	Experimentally Observed	STX7		0.17581	8.39943	2.6456	0.00902118	0.080039	-0.126664	5.98078	-2.30587	0.0225619	0.136239
hsa-miR-30b-5p	miR-30c-5p (and other miRNAs w/seed GUAAACA)	TargetScan Human	High (predicted)	TMEM181		0.17581	8.39943	2.6456	0.00902118	0.080039	-0.168347	5.40227	-2.32695	0.0213777	0.132127
hsa-miR-30b-5p	miR-30c-5p (and other miRNAs w/seed GUAAACA)	TarBase	Experimentally Observed	TMEM59		0.17581	8.39943	2.6456	0.00902118	0.080039	-0.1172	6.77632	-2.15382	0.0329374	0.169381
hsa-miR-30b-5p	miR-30c-5p (and other miRNAs w/seed GUAAACA)	Ingenuity Expert Findings	Experimentally Observed	TRPS1		0.17581	8.39943	2.6456	0.00902118	0.080039	-0.272991	3.46248	-3.12482	0.00215638	0.0354833
hsa-miR-30b-5p	miR-30c-5p (and other miRNAs w/seed GUAAACA)	TargetScan Human	High (predicted)	TTLL7		0.17581	8.39943	2.6456	0.00902118	0.080039	-0.35088	4.1624	-2.47823	0.0143722	0.104821
hsa-miR-30b-5p	miR-30c-5p (and other miRNAs w/seed GUAAACA)	TargetScan Human	High (predicted)	YPEL2		0.17581	8.39943	2.6456	0.00902118	0.080039	-0.259348	5.3479	-3.7893	0.000222286	0.00999447
hsa-miR-30b-5p	miR-30c-5p (and other miRNAs w/seed GUAAACA)	TargetScan Human	High (predicted)	ZBTB11		0.17581	8.39943	2.6456	0.00902118	0.080039	-0.186683	3.89318	-2.02926	0.0442945	0.201114
hsa-miR-30b-5p	miR-30c-5p (and other miRNAs w/seed GUAAACA)	TargetScan Human	High (predicted)	ZDHHC20		0.17581	8.39943	2.6456	0.00902118	0.080039	-0.246128	4.73678	-3.09608	0.00236193	0.0375651
hsa-miR-30c-2-3p	miR-30c-1-3p (and other miRNAs w/seed UGGGAGA)	TargetScan Human	High (predicted)	FOXL2NB		0.270473	5.42166	3.74896	0.000252688	0.00810545	-1.10401	-1.59052	-3.53163	0.000556955	0.0168158
hsa-miR-30c-2-3p	miR-30c-1-3p (and other miRNAs w/seed UGGGAGA)	TargetScan Human	High (predicted)	CD34	Agranulocyte Adhesion and Diapedesis	0.270473	5.42166	3.74896	0.000252688	0.00810545	-0.413211	4.70331	-2.18592	0.0304709	0.161997
hsa-miR-30c-2-3p	miR-30c-1-3p (and other miRNAs w/seed UGGGAGA)	TargetScan Human	High (predicted)	CSNK2A1	Amyloid Processing,Clathrin-mediated Endocytosis Signaling,EGF Signaling,IGF-1 Signaling,IL-2 Signaling,IL-6 Signaling,NF-κB Signaling,PD-1, PD-L1 cancer immunotherapy pathway,PDGF Signaling,PTEN Signaling,RAR Activation,VDR/RXR Activation,Wnt/β-catenin Signaling	0.270473	5.42166	3.74896	0.000252688	0.00810545	-0.137495	5.30882	-3.1493	0.00199454	0.0342369
hsa-miR-30c-2-3p	miR-30c-1-3p (and other miRNAs w/seed UGGGAGA)	TargetScan Human	High (predicted)	CTXN3		0.270473	5.42166	3.74896	0.000252688	0.00810545	-0.606895	2.36154	-2.79314	0.00594185	0.0634052
hsa-miR-30c-2-3p	miR-30c-1-3p (and other miRNAs w/seed UGGGAGA)	TargetScan Human	High (predicted)	DCTN5		0.270473	5.42166	3.74896	0.000252688	0.00810545	-0.328585	5.25983	-4.1005	6.89975e-05	0.00517046
hsa-miR-30c-2-3p	miR-30c-1-3p (and other miRNAs w/seed UGGGAGA)	TargetScan Human	High (predicted)	EXTL3	Heparan Sulfate Biosynthesis,Heparan Sulfate Biosynthesis (Late Stages)	0.270473	5.42166	3.74896	0.000252688	0.00810545	-0.17881	6.71715	-3.20393	0.00167306	0.0308183
hsa-miR-30c-2-3p	miR-30c-1-3p (and other miRNAs w/seed UGGGAGA)	TargetScan Human	High (predicted)	GNL3L		0.270473	5.42166	3.74896	0.000252688	0.00810545	-0.232324	2.68943	-2.68616	0.00808717	0.0766599
hsa-miR-30c-2-3p	miR-30c-1-3p (and other miRNAs w/seed UGGGAGA)	TargetScan Human	High (predicted)	GOLPH3L		0.270473	5.42166	3.74896	0.000252688	0.00810545	-0.205423	3.7434	-2.97385	0.00345498	0.0463118
hsa-miR-30c-2-3p	miR-30c-1-3p (and other miRNAs w/seed UGGGAGA)	TargetScan Human	High (predicted)	IL17RD	Cardiac Hypertrophy Signaling (Enhanced),Glucocorticoid Receptor Signaling,PI3K/AKT Signaling,STAT3 Pathway	0.270473	5.42166	3.74896	0.000252688	0.00810545	-0.31295	3.75431	-3.31791	0.00115133	0.025136
hsa-miR-30c-2-3p	miR-30c-1-3p (and other miRNAs w/seed UGGGAGA)	TargetScan Human	High (predicted)	KCNB1	Insulin Secretion Signaling Pathway	0.270473	5.42166	3.74896	0.000252688	0.00810545	-0.264676	2.88636	-2.58636	0.0107023	0.0894693
hsa-miR-30c-2-3p	miR-30c-1-3p (and other miRNAs w/seed UGGGAGA)	TargetScan Human	High (predicted)	KCNV1		0.270473	5.42166	3.74896	0.000252688	0.00810545	-0.465379	2.8369	-2.39762	0.0178028	0.119134
hsa-miR-30c-2-3p	miR-30c-1-3p (and other miRNAs w/seed UGGGAGA)	TargetScan Human	High (predicted)	KCTD18		0.270473	5.42166	3.74896	0.000252688	0.00810545	-0.145473	3.42697	-2.07986	0.0393312	0.187751
hsa-miR-30c-2-3p	miR-30c-1-3p (and other miRNAs w/seed UGGGAGA)	TargetScan Human	High (predicted)	METTL7A		0.270473	5.42166	3.74896	0.000252688	0.00810545	-0.268963	6.79091	-2.43923	0.0159485	0.111245
hsa-miR-30c-2-3p	miR-30c-1-3p (and other miRNAs w/seed UGGGAGA)	TargetScan Human	High (predicted)	PCDH1		0.270473	5.42166	3.74896	0.000252688	0.00810545	-0.246564	5.47081	-3.14042	0.0020519	0.0345851
hsa-miR-30c-2-3p	miR-30c-1-3p (and other miRNAs w/seed UGGGAGA)	TargetScan Human	High (predicted)	PRKCG	14-3-3-mediated Signaling,Aldosterone Signaling in Epithelial Cells,Androgen Signaling,Apelin Cardiomyocyte Signaling Pathway,Apelin Endothelial Signaling Pathway,Axonal Guidance Signaling,Breast Cancer Regulation by Stathmin1,Calcium-induced T Lymphocyte Apoptosis,Cardiac Hypertrophy Signaling (Enhanced),CCR3 Signaling in Eosinophils,CCR5 Signaling in Macrophages,Cholecystokinin/Gastrin-mediated…	0.270473	5.42166	3.74896	0.000252688	0.00810545	-0.633964	6.58278	-3.14755	0.00201083	0.0343804
hsa-miR-30c-2-3p	miR-30c-1-3p (and other miRNAs w/seed UGGGAGA)	TargetScan Human	High (predicted)	PSME3	BAG2 Signaling Pathway,FAT10 Signaling Pathway,Huntington's Disease Signaling,Inhibition of ARE-Mediated mRNA Degradation Pathway,Polyamine Regulation in Colon Cancer	0.270473	5.42166	3.74896	0.000252688	0.00810545	-0.125307	5.97366	-2.67988	0.00823293	0.0774678
hsa-miR-30c-2-3p	miR-30c-1-3p (and other miRNAs w/seed UGGGAGA)	TargetScan Human	High (predicted)	ROCK1	Actin Cytoskeleton Signaling,Actin Nucleation by ARP-WASP Complex,Apoptosis Signaling,Axonal Guidance Signaling,Cardiac Hypertrophy Signaling,Cardiac Hypertrophy Signaling (Enhanced),CCR3 Signaling in Eosinophils,Cholecystokinin/Gastrin-mediated Signaling,CXCR4 Signaling,Death Receptor Signaling,Endocannabinoid Cancer Inhibition Pathway,Ephrin A Signaling,Ephrin B Signaling,Ephrin Receptor Signal…	0.270473	5.42166	3.74896	0.000252688	0.00810545	-0.237009	4.03179	-3.41977	0.000817856	0.0205076
hsa-miR-30c-2-3p	miR-30c-1-3p (and other miRNAs w/seed UGGGAGA)	TargetScan Human	High (predicted)	SCN2B		0.270473	5.42166	3.74896	0.000252688	0.00810545	-0.195625	6.57709	-2.56425	0.0113758	0.0925421
hsa-miR-30c-2-3p	miR-30c-1-3p (and other miRNAs w/seed UGGGAGA)	TargetScan Human	High (predicted)	SHANK1		0.270473	5.42166	3.74896	0.000252688	0.00810545	-0.353053	6.17465	-2.43673	0.0160595	0.111738
hsa-miR-30c-2-3p	miR-30c-1-3p (and other miRNAs w/seed UGGGAGA)	TargetScan Human	High (predicted)	SHISA6		0.270473	5.42166	3.74896	0.000252688	0.00810545	-0.474618	3.99781	-2.498	0.0136355	0.102319
hsa-miR-30c-2-3p	miR-30c-1-3p (and other miRNAs w/seed UGGGAGA)	TargetScan Human	High (predicted)	TMEM104		0.270473	5.42166	3.74896	0.000252688	0.00810545	-0.193103	4.31642	-2.61339	0.0099278	0.0861074
hsa-miR-30c-2-3p	miR-30c-1-3p (and other miRNAs w/seed UGGGAGA)	TargetScan Human	High (predicted)	TMTC1		0.270473	5.42166	3.74896	0.000252688	0.00810545	-0.33341	4.74819	-3.85812	0.000172579	0.00870153
hsa-miR-30c-2-3p	miR-30c-1-3p (and other miRNAs w/seed UGGGAGA)	TargetScan Human	High (predicted)	TSPYL4		0.270473	5.42166	3.74896	0.000252688	0.00810545	-0.233614	6.88779	-2.92143	0.00405305	0.0511582
hsa-miR-30c-2-3p	miR-30c-1-3p (and other miRNAs w/seed UGGGAGA)	TargetScan Human	High (predicted)	UBQLN1	GABA Receptor Signaling	0.270473	5.42166	3.74896	0.000252688	0.00810545	-0.109099	6.68455	-1.99517	0.0479322	0.21034
hsa-miR-30c-2-3p	miR-30c-1-3p (and other miRNAs w/seed UGGGAGA)	TargetScan Human	High (predicted)	ZBTB37		0.270473	5.42166	3.74896	0.000252688	0.00810545	-1.0194	-1.44694	-3.15561	0.00195469	0.0338379
hsa-miR-30c-2-3p	miR-30c-1-3p (and other miRNAs w/seed UGGGAGA)	TargetScan Human	High (predicted)	ZNF275		0.270473	5.42166	3.74896	0.000252688	0.00810545	-0.115207	5.23461	-2.23323	0.0270935	0.151763
hsa-miR-30e-3p	miR-30a-3p (and other miRNAs w/seed UUUCAGU)	TargetScan Human	High (predicted)	ATRX	DNA Double-Strand Break Repair by Homologous Recombination	0.180531	9.70405	3.48542	0.000644088	0.017328	-0.235717	5.26383	-2.96084	0.00359534	0.0474453
hsa-miR-30e-3p	miR-30a-3p (and other miRNAs w/seed UUUCAGU)	TargetScan Human	High (predicted)	CDC14A		0.180531	9.70405	3.48542	0.000644088	0.017328	-0.326939	1.60798	-2.51998	0.0128393	0.0991964
hsa-miR-30e-3p	miR-30a-3p (and other miRNAs w/seed UUUCAGU)	TarBase,miRecords	Experimentally Observed	CDK6	Aryl Hydrocarbon Receptor Signaling,Breast Cancer Regulation by Stathmin1,Cell Cycle Control of Chromosomal Replication,Cell Cycle: G1/S Checkpoint Regulation,Chronic Myeloid Leukemia Signaling,Cyclins and Cell Cycle Regulation,Glioblastoma Multiforme Signaling,Glioma Signaling,Hereditary Breast Cancer Signaling,Molecular Mechanisms of Cancer,Non-Small Cell Lung Cancer Signaling,Pyridoxal 5'-phos…	0.180531	9.70405	3.48542	0.000644088	0.017328	-0.300286	3.42933	-3.26441	0.00137373	0.0276008
hsa-miR-30e-3p	miR-30a-3p (and other miRNAs w/seed UUUCAGU)	TargetScan Human	High (predicted)	CNOT8	Inhibition of ARE-Mediated mRNA Degradation Pathway	0.180531	9.70405	3.48542	0.000644088	0.017328	-0.155217	4.96685	-2.55264	0.0117442	0.0945675
hsa-miR-30e-3p	miR-30a-3p (and other miRNAs w/seed UUUCAGU)	TargetScan Human	High (predicted)	DNAJB14	Aldosterone Signaling in Epithelial Cells,NRF2-mediated Oxidative Stress Response,Protein Ubiquitination Pathway	0.180531	9.70405	3.48542	0.000644088	0.017328	-0.480385	1.91422	-3.96544	0.000115556	0.00711995
hsa-miR-30e-3p	miR-30a-3p (and other miRNAs w/seed UUUCAGU)	TargetScan Human	High (predicted)	DST		0.180531	9.70405	3.48542	0.000644088	0.017328	-0.153911	8.2821	-2.14603	0.0335655	0.171075
hsa-miR-30e-3p	miR-30a-3p (and other miRNAs w/seed UUUCAGU)	Ingenuity Expert Findings	Experimentally Observed	HELZ		0.180531	9.70405	3.48542	0.000644088	0.017328	-0.147545	4.95979	-2.75213	0.0066917	0.0682545
hsa-miR-30e-3p	miR-30a-3p (and other miRNAs w/seed UUUCAGU)	TargetScan Human	High (predicted)	ITGA1	Actin Cytoskeleton Signaling,Actin Nucleation by ARP-WASP Complex,Agranulocyte Adhesion and Diapedesis,Axonal Guidance Signaling,Cardiac Hypertrophy Signaling (Enhanced),Caveolar-mediated Endocytosis Signaling,Cdc42 Signaling,Ephrin Receptor Signaling,ERK/MAPK Signaling,FAK Signaling,Hepatic Fibrosis Signaling Pathway,HGF Signaling,Integrin Signaling,Molecular Mechanisms of Cancer,Neuregulin Sign…	0.180531	9.70405	3.48542	0.000644088	0.017328	-0.657048	1.30183	-3.88748	0.000154766	0.00838659
hsa-miR-30e-3p	miR-30a-3p (and other miRNAs w/seed UUUCAGU)	TargetScan Human	High (predicted)	ITGB8	Caveolar-mediated Endocytosis Signaling,Clathrin-mediated Endocytosis Signaling,HER-2 Signaling in Breast Cancer,ILK Signaling,Integrin Signaling,Macropinocytosis Signaling,Paxillin Signaling,Virus Entry via Endocytic Pathways	0.180531	9.70405	3.48542	0.000644088	0.017328	-0.384924	4.859	-3.78726	0.000223946	0.0099976
hsa-miR-30e-3p	miR-30a-3p (and other miRNAs w/seed UUUCAGU)	TargetScan Human	High (predicted)	PEX5L		0.180531	9.70405	3.48542	0.000644088	0.017328	-0.324584	4.19643	-2.98067	0.00338345	0.0456505
hsa-miR-30e-3p	miR-30a-3p (and other miRNAs w/seed UUUCAGU)	Ingenuity Expert Findings	Experimentally Observed	PIK3C2A	14-3-3-mediated Signaling,3-phosphoinositide Biosynthesis,Actin Cytoskeleton Signaling,Acute Myeloid Leukemia Signaling,Adrenomedullin signaling pathway,Aldosterone Signaling in Epithelial Cells,AMPK Signaling,Amyotrophic Lateral Sclerosis Signaling,Angiopoietin Signaling,Antiproliferative Role of Somatostatin Receptor 2,Apelin Cardiomyocyte Signaling Pathway,Apelin Endothelial Signaling Pathway,…	0.180531	9.70405	3.48542	0.000644088	0.017328	-0.272679	4.36576	-2.71642	0.00741733	0.0727563
hsa-miR-30e-3p	miR-30a-3p (and other miRNAs w/seed UUUCAGU)	TargetScan Human	High (predicted)	SH3D19		0.180531	9.70405	3.48542	0.000644088	0.017328	-0.241977	3.32896	-2.82061	0.00547767	0.0611117
hsa-miR-30e-3p	miR-30a-3p (and other miRNAs w/seed UUUCAGU)	TarBase,miRecords	Experimentally Observed	VEZT		0.180531	9.70405	3.48542	0.000644088	0.017328	-0.139329	4.53423	-2.77886	0.00619139	0.0653139
hsa-miR-30e-3p	miR-30a-3p (and other miRNAs w/seed UUUCAGU)	Ingenuity Expert Findings,TargetScan Human	Experimentally Observed,Moderate (predicted)	WDR44		0.180531	9.70405	3.48542	0.000644088	0.017328	-0.203901	3.18615	-2.47712	0.0144146	0.105038
hsa-miR-30e-3p	miR-30a-3p (and other miRNAs w/seed UUUCAGU)	TargetScan Human	High (predicted)	YTHDF3		0.180531	9.70405	3.48542	0.000644088	0.017328	-0.123847	4.44167	-2.07254	0.0400181	0.189516
hsa-miR-30e-3p	miR-30a-3p (and other miRNAs w/seed UUUCAGU)	TargetScan Human	High (predicted)	ZNF138		0.180531	9.70405	3.48542	0.000644088	0.017328	-0.264375	2.10295	-2.27067	0.0246669	0.143417
hsa-miR-3117-3p	miR-3117-3p (miRNAs w/seed UAGGACU)	TargetScan Human	High (predicted)	ACYP1		-0.258229	2.41553	-2.82893	0.00530777	0.0606394	0.217349	3.55535	1.97761	0.0499031	0.215799
hsa-miR-3117-3p	miR-3117-3p (miRNAs w/seed UAGGACU)	TargetScan Human	High (predicted)	CATSPERZ		-0.258229	2.41553	-2.82893	0.00530777	0.0606394	0.360379	0.968933	2.35518	0.0198779	0.126617
hsa-miR-3117-3p	miR-3117-3p (miRNAs w/seed UAGGACU)	TargetScan Human	High (predicted)	CD274	PD-1, PD-L1 cancer immunotherapy pathway,T Cell Exhaustion Signaling Pathway,Th1 and Th2 Activation Pathway,Th1 Pathway,Tumor Microenvironment Pathway	-0.258229	2.41553	-2.82893	0.00530777	0.0606394	0.592884	0.687656	3.23121	0.00153122	0.0293134
hsa-miR-3117-3p	miR-3117-3p (miRNAs w/seed UAGGACU)	TargetScan Human	High (predicted)	CYB5D1		-0.258229	2.41553	-2.82893	0.00530777	0.0606394	0.150287	4.38595	2.35111	0.0200885	0.127318
hsa-miR-3117-3p	miR-3117-3p (miRNAs w/seed UAGGACU)	TargetScan Human	High (predicted)	DCTN3		-0.258229	2.41553	-2.82893	0.00530777	0.0606394	0.18361	5.9534	2.47985	0.0143094	0.104638
hsa-miR-3117-3p	miR-3117-3p (miRNAs w/seed UAGGACU)	TargetScan Human	High (predicted)	FPR3	Breast Cancer Regulation by Stathmin1,CREB Signaling in Neurons,fMLP Signaling in Neutrophils,Granulocyte Adhesion and Diapedesis	-0.258229	2.41553	-2.82893	0.00530777	0.0606394	0.811203	-1.60808	2.04872	0.0423255	0.195754
hsa-miR-3117-3p	miR-3117-3p (miRNAs w/seed UAGGACU)	TargetScan Human	High (predicted)	OSBP2		-0.258229	2.41553	-2.82893	0.00530777	0.0606394	0.197959	5.06862	2.66479	0.00859284	0.0795495
hsa-miR-3117-3p	miR-3117-3p (miRNAs w/seed UAGGACU)	TargetScan Human	High (predicted)	SQLE	Cholesterol Biosynthesis I,Cholesterol Biosynthesis II (via 24,25-dihydrolanosterol),Cholesterol Biosynthesis III (via Desmosterol),Epoxysqualene Biosynthesis,Superpathway of Cholesterol Biosynthesis	-0.258229	2.41553	-2.82893	0.00530777	0.0606394	0.25299	4.33114	2.40987	0.0172349	0.116458
hsa-miR-3117-3p	miR-3117-3p (miRNAs w/seed UAGGACU)	TargetScan Human	High (predicted)	SYCP2		-0.258229	2.41553	-2.82893	0.00530777	0.0606394	0.407258	0.420577	2.67636	0.00831568	0.077894
hsa-miR-3117-3p	miR-3117-3p (miRNAs w/seed UAGGACU)	TargetScan Human	High (predicted)	TMEM39B		-0.258229	2.41553	-2.82893	0.00530777	0.0606394	0.169165	4.07338	2.65152	0.0089211	0.0807901
hsa-miR-3151-5p	miR-3151-5p (and other miRNAs w/seed GUGGGGC)	TargetScan Human	High (predicted)	ACAP3		-0.323191	0.973856	-3.02746	0.00290248	0.0448272	0.153407	7.99539	2.36784	0.019236	0.124647
hsa-miR-3151-5p	miR-3151-5p (and other miRNAs w/seed GUGGGGC)	TargetScan Human	High (predicted)	ANKRD54		-0.323191	0.973856	-3.02746	0.00290248	0.0448272	0.211222	5.36635	3.86017	0.000171278	0.00870153
hsa-miR-3151-5p	miR-3151-5p (and other miRNAs w/seed GUGGGGC)	TargetScan Human	High (predicted)	ARC		-0.323191	0.973856	-3.02746	0.00290248	0.0448272	0.589648	5.25082	2.75007	0.00674377	0.0687014
hsa-miR-3151-5p	miR-3151-5p (and other miRNAs w/seed GUGGGGC)	TargetScan Human	High (predicted)	C11orf68		-0.323191	0.973856	-3.02746	0.00290248	0.0448272	0.129008	7.02949	2.46629	0.0148392	0.106878
hsa-miR-3151-5p	miR-3151-5p (and other miRNAs w/seed GUGGGGC)	TargetScan Human	High (predicted)	TMEM74B		-0.323191	0.973856	-3.02746	0.00290248	0.0448272	0.221453	3.72798	2.09993	0.0374984	0.182993
hsa-miR-3151-5p	miR-3151-5p (and other miRNAs w/seed GUGGGGC)	TargetScan Human	High (predicted)	CASQ1	Calcium Signaling,Endocannabinoid Cancer Inhibition Pathway,Endothelin-1 Signaling,Huntington's Disease Signaling,Osteoarthritis Pathway,Sphingosine-1-phosphate Signaling,Systemic Lupus Erythematosus In T Cell Signaling Pathway	-0.323191	0.973856	-3.02746	0.00290248	0.0448272	0.387827	3.85338	3.50214	0.000616857	0.0179406
hsa-miR-3151-5p	miR-3151-5p (and other miRNAs w/seed GUGGGGC)	TargetScan Human	High (predicted)	CCDC58		-0.323191	0.973856	-3.02746	0.00290248	0.0448272	0.294233	1.93268	3.44181	0.000758762	0.0197084
hsa-miR-3151-5p	miR-3151-5p (and other miRNAs w/seed GUGGGGC)	TargetScan Human	High (predicted)	CD14	Actin Cytoskeleton Signaling,Hepatic Cholestasis,Hepatic Fibrosis / Hepatic Stellate Cell Activation,IL-10 Signaling,IL-6 Signaling,iNOS Signaling,LPS-stimulated MAPK Signaling,LPS/IL-1 Mediated Inhibition of RXR Function,LXR/RXR Activation,Macropinocytosis Signaling,MIF Regulation of Innate Immunity,MIF-mediated Glucocorticoid Regulation,Toll-like Receptor Signaling,VDR/RXR Activation	-0.323191	0.973856	-3.02746	0.00290248	0.0448272	0.666117	5.05629	3.55492	0.000515076	0.0161981
hsa-miR-3151-5p	miR-3151-5p (and other miRNAs w/seed GUGGGGC)	TargetScan Human	High (predicted)	CD74	Antigen Presentation Pathway,MIF Regulation of Innate Immunity,MIF-mediated Glucocorticoid Regulation	-0.323191	0.973856	-3.02746	0.00290248	0.0448272	0.671258	8.17018	4.49304	1.44346e-05	0.00217552
hsa-miR-3151-5p	miR-3151-5p (and other miRNAs w/seed GUGGGGC)	TargetScan Human	High (predicted)	ELOVL1	Stearate Biosynthesis I (Animals),Triacylglycerol Biosynthesis	-0.323191	0.973856	-3.02746	0.00290248	0.0448272	0.274261	6.06119	2.8527	0.00498117	0.0576665
hsa-miR-3151-5p	miR-3151-5p (and other miRNAs w/seed GUGGGGC)	TargetScan Human	High (predicted)	FHL3		-0.323191	0.973856	-3.02746	0.00290248	0.0448272	0.172609	3.69145	2.53443	0.0123441	0.0970692
hsa-miR-3151-5p	miR-3151-5p (and other miRNAs w/seed GUGGGGC)	TargetScan Human	High (predicted)	GOT1	Aspartate Biosynthesis,Aspartate Degradation II,Glutamate Degradation II,L-cysteine Degradation I,L-cysteine Degradation III,Phenylalanine Degradation IV (Mammalian, via Side Chain),Superpathway of Methionine Degradation	-0.323191	0.973856	-3.02746	0.00290248	0.0448272	0.173261	7.52439	2.75257	0.00668315	0.0682092
hsa-miR-3151-5p	miR-3151-5p (and other miRNAs w/seed GUGGGGC)	TargetScan Human	High (predicted)	HPX	Acute Phase Response Signaling,FXR/RXR Activation,Iron homeostasis signaling pathway,LXR/RXR Activation	-0.323191	0.973856	-3.02746	0.00290248	0.0448272	0.638354	-1.71078	2.04379	0.042817	0.197314
hsa-miR-3151-5p	miR-3151-5p (and other miRNAs w/seed GUGGGGC)	TargetScan Human	High (predicted)	HSPB6	Aldosterone Signaling in Epithelial Cells,Protein Ubiquitination Pathway	-0.323191	0.973856	-3.02746	0.00290248	0.0448272	0.282962	5.61247	2.2111	0.0286248	0.156852
hsa-miR-3151-5p	miR-3151-5p (and other miRNAs w/seed GUGGGGC)	TargetScan Human	High (predicted)	KRBA1		-0.323191	0.973856	-3.02746	0.00290248	0.0448272	0.17161	4.69346	2.6273	0.00954934	0.0842207
hsa-miR-3151-5p	miR-3151-5p (and other miRNAs w/seed GUGGGGC)	TargetScan Human	High (predicted)	MAP2K3	Acute Myeloid Leukemia Signaling,Acute Phase Response Signaling,Adrenomedullin signaling pathway,AMPK Signaling,B Cell Receptor Signaling,Cardiac Hypertrophy Signaling,Cardiac Hypertrophy Signaling (Enhanced),CD27 Signaling in Lymphocytes,CD40 Signaling,Cholecystokinin/Gastrin-mediated Signaling,Endocannabinoid Cancer Inhibition Pathway,Endocannabinoid Developing Neuron Pathway,ErbB Signaling,Fc …	-0.323191	0.973856	-3.02746	0.00290248	0.0448272	0.263544	4.52154	2.70752	0.00760882	0.0739948
hsa-miR-3151-5p	miR-3151-5p (and other miRNAs w/seed GUGGGGC)	TargetScan Human	High (predicted)	NAPA	Huntington's Disease Signaling,Insulin Secretion Signaling Pathway,Phagosome Maturation,Synaptogenesis Signaling Pathway,Tight Junction Signaling	-0.323191	0.973856	-3.02746	0.00290248	0.0448272	0.128573	8.2902	2.54925	0.011854	0.0948715
hsa-miR-3151-5p	miR-3151-5p (and other miRNAs w/seed GUGGGGC)	TargetScan Human	High (predicted)	OSBP2		-0.323191	0.973856	-3.02746	0.00290248	0.0448272	0.197959	5.06862	2.66479	0.00859284	0.0795495
hsa-miR-3151-5p	miR-3151-5p (and other miRNAs w/seed GUGGGGC)	TargetScan Human	High (predicted)	PARVG		-0.323191	0.973856	-3.02746	0.00290248	0.0448272	0.258385	2.98548	2.24677	0.0261928	0.148667
hsa-miR-3151-5p	miR-3151-5p (and other miRNAs w/seed GUGGGGC)	TargetScan Human	High (predicted)	PCP4L1		-0.323191	0.973856	-3.02746	0.00290248	0.0448272	0.279375	4.45815	2.23943	0.0266777	0.15019
hsa-miR-3151-5p	miR-3151-5p (and other miRNAs w/seed GUGGGGC)	TargetScan Human	High (predicted)	REEP2		-0.323191	0.973856	-3.02746	0.00290248	0.0448272	0.126055	8.19092	2.01451	0.0458391	0.204884
hsa-miR-3151-5p	miR-3151-5p (and other miRNAs w/seed GUGGGGC)	TargetScan Human	High (predicted)	RRP9	Sirtuin Signaling Pathway	-0.323191	0.973856	-3.02746	0.00290248	0.0448272	0.189039	3.86018	3.06582	0.00259788	0.0394688
hsa-miR-3151-5p	miR-3151-5p (and other miRNAs w/seed GUGGGGC)	TargetScan Human	High (predicted)	SNW1	PPAR Signaling,RAR Activation,Xenobiotic Metabolism CAR Signaling Pathway,Xenobiotic Metabolism PXR Signaling Pathway,Xenobiotic Metabolism Signaling	-0.323191	0.973856	-3.02746	0.00290248	0.0448272	0.136548	4.981	3.05963	0.00264872	0.039877
hsa-miR-3151-5p	miR-3151-5p (and other miRNAs w/seed GUGGGGC)	TargetScan Human	High (predicted)	SNX32		-0.323191	0.973856	-3.02746	0.00290248	0.0448272	0.29595	4.98052	2.53459	0.0123386	0.0970692
hsa-miR-3151-5p	miR-3151-5p (and other miRNAs w/seed GUGGGGC)	TargetScan Human	High (predicted)	TMEM229B		-0.323191	0.973856	-3.02746	0.00290248	0.0448272	0.177998	5.09696	2.42821	0.0164207	0.113116
hsa-miR-3151-5p	miR-3151-5p (and other miRNAs w/seed GUGGGGC)	TargetScan Human	High (predicted)	TRMT2A		-0.323191	0.973856	-3.02746	0.00290248	0.0448272	0.133634	5.3566	3.0291	0.00291333	0.042102
hsa-miR-3151-5p	miR-3151-5p (and other miRNAs w/seed GUGGGGC)	TargetScan Human	High (predicted)	EIPR1		-0.323191	0.973856	-3.02746	0.00290248	0.0448272	0.145749	5.46022	2.73706	0.00698971	0.0702603
hsa-miR-3151-5p	miR-3151-5p (and other miRNAs w/seed GUGGGGC)	TargetScan Human	High (predicted)	ULK3		-0.323191	0.973856	-3.02746	0.00290248	0.0448272	0.269858	6.60415	4.31506	2.96744e-05	0.00301258
hsa-miR-3151-5p	miR-3151-5p (and other miRNAs w/seed GUGGGGC)	TargetScan Human	High (predicted)	WNT7A	Axonal Guidance Signaling,Basal Cell Carcinoma Signaling,Cardiac Hypertrophy Signaling (Enhanced),Colorectal Cancer Metastasis Signaling,Factors Promoting Cardiogenesis in Vertebrates,Glioblastoma Multiforme Signaling,Hepatic Fibrosis Signaling Pathway,HOTAIR Regulatory Pathway,Human Embryonic Stem Cell Pluripotency,Molecular Mechanisms of Cancer,Ovarian Cancer Signaling,PCP pathway,Regulation Of…	-0.323191	0.973856	-3.02746	0.00290248	0.0448272	0.494745	2.73399	3.09618	0.00236122	0.0375651
hsa-miR-320b	miR-320b (and other miRNAs w/seed AAAGCUG)	TargetScan Human	High (predicted)	AGFG1		0.357753	10.4024	4.67996	6.34846e-06	0.00105879	-0.104409	5.39703	-2.53182	0.0124323	0.0974664
hsa-miR-320b	miR-320b (and other miRNAs w/seed AAAGCUG)	TargetScan Human	High (predicted)	GNAI1	Agranulocyte Adhesion and Diapedesis,Androgen Signaling,Apelin Adipocyte Signaling Pathway,Apelin Cardiomyocyte Signaling Pathway,Apelin Endothelial Signaling Pathway,Axonal Guidance Signaling,cAMP-mediated signaling,Cardiac Hypertrophy Signaling,Cardiac Hypertrophy Signaling (Enhanced),CCR3 Signaling in Eosinophils,CCR5 Signaling in Macrophages,Chemokine Signaling,Corticotropin Releasing Hormone…	0.357753	10.4024	4.67996	6.34846e-06	0.00105879	-0.158466	5.64625	-2.37076	0.0190909	0.124012
hsa-miR-320b	miR-320b (and other miRNAs w/seed AAAGCUG)	TargetScan Human	High (predicted)	TENT4B		0.357753	10.4024	4.67996	6.34846e-06	0.00105879	-0.21054	3.42397	-2.45498	0.0152939	0.108964
hsa-miR-320b	miR-320b (and other miRNAs w/seed AAAGCUG)	TargetScan Human	High (predicted)	ZFHX3	Transcriptional Regulatory Network in Embryonic Stem Cells	0.357753	10.4024	4.67996	6.34846e-06	0.00105879	-0.434452	3.12516	-4.44993	1.72005e-05	0.00238374
hsa-miR-323a-3p	miR-323-3p (and other miRNAs w/seed ACAUUAC)	TargetScan Human	High (predicted)	COA1		-0.303942	9.63074	-2.75424	0.00660883	0.068615	0.230996	4.07083	2.57837	0.0109414	0.0906641
hsa-miR-323a-3p	miR-323-3p (and other miRNAs w/seed ACAUUAC)	TargetScan Human	High (predicted)	IMP3		-0.303942	9.63074	-2.75424	0.00660883	0.068615	0.142505	5.86397	2.51005	0.0131901	0.10035
hsa-miR-323a-5p	miR-323-5p (and other miRNAs w/seed GGUGGUC)	TargetScan Human	High (predicted)	C1orf162		-0.52502	3.42519	-2.97874	0.00337534	0.046148	0.295804	2.74244	2.09103	0.0383018	0.185253
hsa-miR-323a-5p	miR-323-5p (and other miRNAs w/seed GGUGGUC)	TargetScan Human	High (predicted)	COG7		-0.52502	3.42519	-2.97874	0.00337534	0.046148	0.136189	4.25908	2.11387	0.0362689	0.179628
hsa-miR-323a-5p	miR-323-5p (and other miRNAs w/seed GGUGGUC)	TargetScan Human	High (predicted)	DPM1	Dolichyl-diphosphooligosaccharide Biosynthesis	-0.52502	3.42519	-2.97874	0.00337534	0.046148	0.197269	3.55377	2.5553	0.0116589	0.094017
hsa-miR-323a-5p	miR-323-5p (and other miRNAs w/seed GGUGGUC)	TargetScan Human	High (predicted)	INPP5J	1D-myo-inositol Hexakisphosphate Biosynthesis II (Mammalian),3-phosphoinositide Degradation,B Cell Receptor Signaling,D-myo-inositol (1,3,4)-trisphosphate Biosynthesis,D-myo-inositol (1,4,5)-trisphosphate Degradation,Fc Epsilon RI Signaling,IL-4 Signaling,Insulin Receptor Signaling,PDGF Signaling,PI3K/AKT Signaling,PTEN Signaling,Superpathway of D-myo-inositol (1,4,5)-trisphosphate Metabolism,Sup…	-0.52502	3.42519	-2.97874	0.00337534	0.046148	0.280089	3.83638	2.48247	0.0142091	0.104347
hsa-miR-323a-5p	miR-323-5p (and other miRNAs w/seed GGUGGUC)	TargetScan Human	High (predicted)	PTPN18	Protein Kinase A Signaling	-0.52502	3.42519	-2.97874	0.00337534	0.046148	0.137571	5.52766	2.42684	0.0164804	0.113293
hsa-miR-323a-5p	miR-323-5p (and other miRNAs w/seed GGUGGUC)	TargetScan Human	High (predicted)	RNF207		-0.52502	3.42519	-2.97874	0.00337534	0.046148	0.427058	2.86755	3.12866	0.00213025	0.0352625
hsa-miR-323a-5p	miR-323-5p (and other miRNAs w/seed GGUGGUC)	TargetScan Human	High (predicted)	SRSF5		-0.52502	3.42519	-2.97874	0.00337534	0.046148	0.242157	6.62739	3.34534	0.00105081	0.0237196
hsa-miR-323a-5p	miR-323-5p (and other miRNAs w/seed GGUGGUC)	TargetScan Human	High (predicted)	TOMM6	Necroptosis Signaling Pathway,Sirtuin Signaling Pathway	-0.52502	3.42519	-2.97874	0.00337534	0.046148	0.112743	6.00334	2.34324	0.0205006	0.12884
hsa-miR-323a-5p	miR-323-5p (and other miRNAs w/seed GGUGGUC)	TargetScan Human	High (predicted)	UQCRC1	Mitochondrial Dysfunction,Oxidative Phosphorylation	-0.52502	3.42519	-2.97874	0.00337534	0.046148	0.178621	7.69362	3.02298	0.00296917	0.0424844
hsa-miR-323a-5p	miR-323-5p (and other miRNAs w/seed GGUGGUC)	TargetScan Human	High (predicted)	ZYX	Epithelial Adherens Junction Signaling,Germ Cell-Sertoli Cell Junction Signaling,Integrin Signaling,Remodeling of Epithelial Adherens Junctions	-0.52502	3.42519	-2.97874	0.00337534	0.046148	0.359306	6.93654	4.09916	6.93537e-05	0.00517385
hsa-miR-32-5p	miR-92a-3p (and other miRNAs w/seed AUUGCAC)	TargetScan Human	High (predicted)	AARS1	Heparan Sulfate Biosynthesis,Heparan Sulfate Biosynthesis (Late Stages),Triacylglycerol Degradation,tRNA Charging	-0.279089	5.11743	-3.86995	0.000161769	0.0061325	0.114966	7.88971	2.05431	0.041774	0.194576
hsa-miR-32-5p	miR-92a-3p (and other miRNAs w/seed AUUGCAC)	TargetScan Human	High (predicted)	BTG2	Cell Cycle Regulation by BTG Family Proteins	-0.279089	5.11743	-3.86995	0.000161769	0.0061325	0.310691	5.38	2.08493	0.0388691	0.18667
hsa-miR-32-5p	miR-92a-3p (and other miRNAs w/seed AUUGCAC)	TargetScan Human	High (predicted)	CCNC	Estrogen Receptor Signaling,VDR/RXR Activation	-0.279089	5.11743	-3.86995	0.000161769	0.0061325	0.161988	3.63334	2.35901	0.0196817	0.125933
hsa-miR-32-5p	miR-92a-3p (and other miRNAs w/seed AUUGCAC)	TargetScan Human	High (predicted)	DCAF6	Glucocorticoid Receptor Signaling	-0.279089	5.11743	-3.86995	0.000161769	0.0061325	0.116463	5.86876	2.23202	0.0271753	0.152096
hsa-miR-32-5p	miR-92a-3p (and other miRNAs w/seed AUUGCAC)	TargetScan Human	High (predicted)	ESRP1		-0.279089	5.11743	-3.86995	0.000161769	0.0061325	0.802453	-1.34979	2.72943	0.007145	0.0711762
hsa-miR-32-5p	miR-92a-3p (and other miRNAs w/seed AUUGCAC)	TargetScan Human	High (predicted)	FAM133B		-0.279089	5.11743	-3.86995	0.000161769	0.0061325	0.182793	4.07848	2.52421	0.0126925	0.0985062
hsa-miR-32-5p	miR-92a-3p (and other miRNAs w/seed AUUGCAC)	TargetScan Human	High (predicted)	FHL2		-0.279089	5.11743	-3.86995	0.000161769	0.0061325	0.33222	3.81212	3.01179	0.00307397	0.0435137
hsa-miR-32-5p	miR-92a-3p (and other miRNAs w/seed AUUGCAC)	TargetScan Human	High (predicted)	JOSD1		-0.279089	5.11743	-3.86995	0.000161769	0.0061325	0.115507	6.34445	2.18204	0.0307466	0.162751
hsa-miR-32-5p	miR-92a-3p (and other miRNAs w/seed AUUGCAC)	TargetScan Human	High (predicted)	P3H3		-0.279089	5.11743	-3.86995	0.000161769	0.0061325	0.458081	3.6371	5.23715	5.743e-07	0.00026539
hsa-miR-32-5p	miR-92a-3p (and other miRNAs w/seed AUUGCAC)	TargetScan Human	High (predicted)	LMBR1L		-0.279089	5.11743	-3.86995	0.000161769	0.0061325	0.154189	4.321	2.4655	0.0148706	0.106955
hsa-miR-32-5p	miR-92a-3p (and other miRNAs w/seed AUUGCAC)	TargetScan Human	High (predicted)	MIA3		-0.279089	5.11743	-3.86995	0.000161769	0.0061325	0.125298	5.28065	2.88888	0.00447084	0.0546086
hsa-miR-32-5p	miR-92a-3p (and other miRNAs w/seed AUUGCAC)	TargetScan Human	High (predicted)	MPP1		-0.279089	5.11743	-3.86995	0.000161769	0.0061325	0.227749	5.87471	3.2031	0.00167759	0.0308183
hsa-miR-32-5p	miR-92a-3p (and other miRNAs w/seed AUUGCAC)	TargetScan Human	High (predicted)	NEFH	Amyotrophic Lateral Sclerosis Signaling	-0.279089	5.11743	-3.86995	0.000161769	0.0061325	0.572399	6.57441	2.43191	0.0162842	0.112455
hsa-miR-32-5p	miR-92a-3p (and other miRNAs w/seed AUUGCAC)	Ingenuity Expert Findings	Experimentally Observed	PCGF1	Senescence Pathway	-0.279089	5.11743	-3.86995	0.000161769	0.0061325	0.204098	3.58102	3.01048	0.00308645	0.0435137
hsa-miR-32-5p	miR-92a-3p (and other miRNAs w/seed AUUGCAC)	TargetScan Human	High (predicted)	PKDCC		-0.279089	5.11743	-3.86995	0.000161769	0.0061325	0.188689	4.74282	2.70118	0.00774813	0.0747234
hsa-miR-32-5p	miR-92a-3p (and other miRNAs w/seed AUUGCAC)	TargetScan Human	High (predicted)	SERTAD3		-0.279089	5.11743	-3.86995	0.000161769	0.0061325	0.24605	3.19802	2.95039	0.00371186	0.0484319
hsa-miR-32-5p	miR-92a-3p (and other miRNAs w/seed AUUGCAC)	TargetScan Human	High (predicted)	SLC25A32		-0.279089	5.11743	-3.86995	0.000161769	0.0061325	0.162479	3.31489	2.17498	0.0312825	0.164182
hsa-miR-328-3p	miR-328-3p (and other miRNAs w/seed UGGCCCU)	TargetScan Human	High (predicted)	ANKRD23		-0.308011	8.97237	-2.88019	0.00455492	0.0550551	0.207966	2.19624	2.15544	0.032808	0.169071
hsa-miR-328-3p	miR-328-3p (and other miRNAs w/seed UGGCCCU)	TargetScan Human	High (predicted)	BRPF1		-0.308011	8.97237	-2.88019	0.00455492	0.0550551	0.149646	4.02179	2.42923	0.0163764	0.112904
hsa-miR-328-3p	miR-328-3p (and other miRNAs w/seed UGGCCCU)	TargetScan Human	High (predicted)	DDB2	Hereditary Breast Cancer Signaling,NER Pathway	-0.308011	8.97237	-2.88019	0.00455492	0.0550551	0.28535	2.98672	3.08844	0.00241957	0.0380094
hsa-miR-328-3p	miR-328-3p (and other miRNAs w/seed UGGCCCU)	TargetScan Human	High (predicted)	FAM89B		-0.308011	8.97237	-2.88019	0.00455492	0.0550551	0.0959581	6.89761	2.26511	0.0250146	0.144645
hsa-miR-328-3p	miR-328-3p (and other miRNAs w/seed UGGCCCU)	TargetScan Human	High (predicted)	FRAT1	Wnt/β-catenin Signaling	-0.308011	8.97237	-2.88019	0.00455492	0.0550551	0.337575	2.7914	2.86492	0.00480301	0.0568704
hsa-miR-328-3p	miR-328-3p (and other miRNAs w/seed UGGCCCU)	TargetScan Human	High (predicted)	GLRX	Antioxidant Action of Vitamin C,Ascorbate Recycling (Cytosolic),Glutathione Redox Reactions II,Vitamin-C Transport	-0.308011	8.97237	-2.88019	0.00455492	0.0550551	0.270299	4.83769	2.03264	0.0439481	0.200472
hsa-miR-328-3p	miR-328-3p (and other miRNAs w/seed UGGCCCU)	TargetScan Human	High (predicted)	IL1B	Acute Phase Response Signaling,Adrenomedullin signaling pathway,Agranulocyte Adhesion and Diapedesis,Airway Pathology in Chronic Obstructive Pulmonary Disease,Altered T Cell and B Cell Signaling in Rheumatoid Arthritis,Aryl Hydrocarbon Receptor Signaling,Atherosclerosis Signaling,Cardiac Hypertrophy Signaling (Enhanced),Cholecystokinin/Gastrin-mediated Signaling,Communication between Innate and A…	-0.308011	8.97237	-2.88019	0.00455492	0.0550551	1.18815	0.0246753	2.71075	0.00754724	0.0736503
hsa-miR-328-3p	miR-328-3p (and other miRNAs w/seed UGGCCCU)	TargetScan Human	High (predicted)	MAP6D1		-0.308011	8.97237	-2.88019	0.00455492	0.0550551	0.241579	6.47443	2.97361	0.00345752	0.0463118
hsa-miR-328-3p	miR-328-3p (and other miRNAs w/seed UGGCCCU)	TargetScan Human	High (predicted)	ORMDL1		-0.308011	8.97237	-2.88019	0.00455492	0.0550551	0.155134	4.7412	3.05362	0.00269901	0.0402337
hsa-miR-328-3p	miR-328-3p (and other miRNAs w/seed UGGCCCU)	TargetScan Human	High (predicted)	PBX2		-0.308011	8.97237	-2.88019	0.00455492	0.0550551	0.106109	5.56944	2.18804	0.0302971	0.161401
hsa-miR-328-3p	miR-328-3p (and other miRNAs w/seed UGGCCCU)	TargetScan Human	High (predicted)	PRF1	Airway Pathology in Chronic Obstructive Pulmonary Disease,Allograft Rejection Signaling,Autoimmune Thyroid Disease Signaling,Crosstalk between Dendritic Cells and Natural Killer Cells,Cytotoxic T Lymphocyte-mediated Apoptosis of Target Cells,Graft-versus-Host Disease Signaling,Granzyme A Signaling,Granzyme B Signaling,Tumoricidal Function of Hepatic Natural Killer Cells,Type I Diabetes Mellitus S…	-0.308011	8.97237	-2.88019	0.00455492	0.0550551	1.4624	-1.32934	3.61038	0.000422819	0.0143259
hsa-miR-328-3p	miR-328-3p (and other miRNAs w/seed UGGCCCU)	TargetScan Human	High (predicted)	RGL2		-0.308011	8.97237	-2.88019	0.00455492	0.0550551	0.121377	5.22924	2.09809	0.037663	0.18342
hsa-miR-339-5p	miR-339-5p (and other miRNAs w/seed CCCUGUC)	TargetScan Human	High (predicted)	MRNIP		-0.303652	3.40991	-3.42787	0.00078487	0.0189097	0.138344	4.87007	2.47619	0.0144506	0.105162
hsa-miR-339-5p	miR-339-5p (and other miRNAs w/seed CCCUGUC)	TargetScan Human	High (predicted)	TCIM		-0.303652	3.40991	-3.42787	0.00078487	0.0189097	0.482661	1.98679	2.69879	0.00780116	0.0751477
hsa-miR-339-5p	miR-339-5p (and other miRNAs w/seed CCCUGUC)	TargetScan Human	High (predicted)	CD274	PD-1, PD-L1 cancer immunotherapy pathway,T Cell Exhaustion Signaling Pathway,Th1 and Th2 Activation Pathway,Th1 Pathway,Tumor Microenvironment Pathway	-0.303652	3.40991	-3.42787	0.00078487	0.0189097	0.592884	0.687656	3.23121	0.00153122	0.0293134
hsa-miR-339-5p	miR-339-5p (and other miRNAs w/seed CCCUGUC)	TargetScan Human	High (predicted)	CYB5D1		-0.303652	3.40991	-3.42787	0.00078487	0.0189097	0.150287	4.38595	2.35111	0.0200885	0.127318
hsa-miR-339-5p	miR-339-5p (and other miRNAs w/seed CCCUGUC)	TargetScan Human	High (predicted)	DNAJC8	Aldosterone Signaling in Epithelial Cells,NRF2-mediated Oxidative Stress Response,Protein Ubiquitination Pathway	-0.303652	3.40991	-3.42787	0.00078487	0.0189097	0.122738	6.56797	2.66284	0.00864028	0.079811
hsa-miR-339-5p	miR-339-5p (and other miRNAs w/seed CCCUGUC)	TargetScan Human	High (predicted)	TAFA2		-0.303652	3.40991	-3.42787	0.00078487	0.0189097	0.230552	3.98969	2.17089	0.0315962	0.165008
hsa-miR-339-5p	miR-339-5p (and other miRNAs w/seed CCCUGUC)	TargetScan Human	High (predicted)	GFOD2		-0.303652	3.40991	-3.42787	0.00078487	0.0189097	0.132011	5.51604	2.40909	0.01727	0.116505
hsa-miR-339-5p	miR-339-5p (and other miRNAs w/seed CCCUGUC)	TargetScan Human	High (predicted)	LIMD2		-0.303652	3.40991	-3.42787	0.00078487	0.0189097	0.237441	4.82203	2.57988	0.0108957	0.0903598
hsa-miR-339-5p	miR-339-5p (and other miRNAs w/seed CCCUGUC)	TargetScan Human	High (predicted)	MRTO4		-0.303652	3.40991	-3.42787	0.00078487	0.0189097	0.125326	5.31653	2.29431	0.023235	0.138621
hsa-miR-339-5p	miR-339-5p (and other miRNAs w/seed CCCUGUC)	TargetScan Human	High (predicted)	PFKFB3	AMPK Signaling,Sirtuin Signaling Pathway	-0.303652	3.40991	-3.42787	0.00078487	0.0189097	0.242917	6.70638	2.08487	0.0388665	0.18667
hsa-miR-339-5p	miR-339-5p (and other miRNAs w/seed CCCUGUC)	TargetScan Human	High (predicted)	REEP2		-0.303652	3.40991	-3.42787	0.00078487	0.0189097	0.126055	8.19092	2.01451	0.0458391	0.204884
hsa-miR-339-5p	miR-339-5p (and other miRNAs w/seed CCCUGUC)	TargetScan Human	High (predicted)	SERTAD3		-0.303652	3.40991	-3.42787	0.00078487	0.0189097	0.24605	3.19802	2.95039	0.00371186	0.0484319
hsa-miR-339-5p	miR-339-5p (and other miRNAs w/seed CCCUGUC)	TargetScan Human	High (predicted)	SOX1	Wnt/β-catenin Signaling	-0.303652	3.40991	-3.42787	0.00078487	0.0189097	0.263058	2.53495	2.25253	0.0258181	0.147662
hsa-miR-339-5p	miR-339-5p (and other miRNAs w/seed CCCUGUC)	TargetScan Human	High (predicted)	VEGFA	Amyotrophic Lateral Sclerosis Signaling,Axonal Guidance Signaling,BEX2 Signaling Pathway,Bladder Cancer Signaling,Breast Cancer Regulation by Stathmin1,Clathrin-mediated Endocytosis Signaling,Colorectal Cancer Metastasis Signaling,Corticotropin Releasing Hormone Signaling,CREB Signaling in Neurons,EIF2 Signaling,Endocannabinoid Cancer Inhibition Pathway,eNOS Signaling,Ephrin Receptor Signaling,Es…	-0.303652	3.40991	-3.42787	0.00078487	0.0189097	0.487463	4.90266	2.17024	0.0316734	0.165282
hsa-miR-340-3p	miR-340-3p (and other miRNAs w/seed CCGUCUC)	TargetScan Human	High (predicted)	ADORA1	Breast Cancer Regulation by Stathmin1,cAMP-mediated signaling,CREB Signaling in Neurons,G-Protein Coupled Receptor Signaling,Gαi Signaling	-0.180387	7.46654	-2.71008	0.00750831	0.0749042	0.191176	6.42515	2.35193	0.0200458	0.127283
hsa-miR-340-3p	miR-340-3p (and other miRNAs w/seed CCGUCUC)	TargetScan Human	High (predicted)	KXD1		-0.180387	7.46654	-2.71008	0.00750831	0.0749042	0.111824	6.25854	2.51096	0.0131575	0.10035
hsa-miR-340-3p	miR-340-3p (and other miRNAs w/seed CCGUCUC)	TargetScan Human	High (predicted)	FBXO44		-0.180387	7.46654	-2.71008	0.00750831	0.0749042	0.149404	7.88292	3.70127	0.000305817	0.011797
hsa-miR-340-3p	miR-340-3p (and other miRNAs w/seed CCGUCUC)	TargetScan Human	High (predicted)	ITGAX	Caveolar-mediated Endocytosis Signaling,Complement System,IL-8 Signaling,Integrin Signaling,Paxillin Signaling,Phagosome Formation,TREM1 Signaling	-0.180387	7.46654	-2.71008	0.00750831	0.0749042	0.724666	3.40911	4.15143	5.67297e-05	0.00453729
hsa-miR-340-3p	miR-340-3p (and other miRNAs w/seed CCGUCUC)	TargetScan Human	High (predicted)	NARF		-0.180387	7.46654	-2.71008	0.00750831	0.0749042	0.196285	5.54991	3.69557	0.000312134	0.0119345
hsa-miR-340-3p	miR-340-3p (and other miRNAs w/seed CCGUCUC)	TargetScan Human	High (predicted)	PTGIS	Eicosanoid Signaling,Prostanoid Biosynthesis	-0.180387	7.46654	-2.71008	0.00750831	0.0749042	0.430248	0.854347	2.45629	0.0152409	0.108632
hsa-miR-340-3p	miR-340-3p (and other miRNAs w/seed CCGUCUC)	TargetScan Human	High (predicted)	PTGS1	CD40 Signaling,Eicosanoid Signaling,Endothelin-1 Signaling,Ovarian Cancer Signaling,Prostanoid Biosynthesis	-0.180387	7.46654	-2.71008	0.00750831	0.0749042	0.347344	2.37412	2.4518	0.015424	0.109468
hsa-miR-340-3p	miR-340-3p (and other miRNAs w/seed CCGUCUC)	TargetScan Human	High (predicted)	RABL2A		-0.180387	7.46654	-2.71008	0.00750831	0.0749042	0.199434	4.44072	2.89699	0.00436321	0.0538087
hsa-miR-340-3p	miR-340-3p (and other miRNAs w/seed CCGUCUC)	TargetScan Human	High (predicted)	RABL2B		-0.180387	7.46654	-2.71008	0.00750831	0.0749042	0.171689	5.21711	3.30048	0.00121979	0.0259827
hsa-miR-340-3p	miR-340-3p (and other miRNAs w/seed CCGUCUC)	TargetScan Human	High (predicted)	SRL		-0.180387	7.46654	-2.71008	0.00750831	0.0749042	0.627113	0.168933	2.66165	0.00866936	0.0799057
hsa-miR-340-3p	miR-340-3p (and other miRNAs w/seed CCGUCUC)	TargetScan Human	High (predicted)	STX2		-0.180387	7.46654	-2.71008	0.00750831	0.0749042	0.128552	3.94816	2.01734	0.0455387	0.2042
hsa-miR-340-3p	miR-340-3p (and other miRNAs w/seed CCGUCUC)	TargetScan Human	High (predicted)	STX4	Insulin Receptor Signaling,Tight Junction Signaling	-0.180387	7.46654	-2.71008	0.00750831	0.0749042	0.176903	4.99761	2.61908	0.00977131	0.0855105
hsa-miR-340-3p	miR-340-3p (and other miRNAs w/seed CCGUCUC)	TargetScan Human	High (predicted)	UTP11		-0.180387	7.46654	-2.71008	0.00750831	0.0749042	0.196503	4.13076	2.81825	0.00551592	0.0612979
hsa-miR-340-3p	miR-340-3p (and other miRNAs w/seed CCGUCUC)	TargetScan Human	High (predicted)	VENTX		-0.180387	7.46654	-2.71008	0.00750831	0.0749042	0.676955	0.287903	2.99963	0.00319158	0.0442459
hsa-miR-340-3p	miR-340-3p (and other miRNAs w/seed CCGUCUC)	TargetScan Human	High (predicted)	ZBTB8OS		-0.180387	7.46654	-2.71008	0.00750831	0.0749042	0.436818	2.31081	4.67652	6.70898e-06	0.0012978
hsa-miR-34a-5p	miR-34a-5p (and other miRNAs w/seed GGCAGUG)	TargetScan Human	High (predicted)	ACBD3		0.597168	5.25213	3.53572	0.000540814	0.0155531	-0.241546	3.49266	-2.99715	0.00321614	0.0443646
hsa-miR-34a-5p	miR-34a-5p (and other miRNAs w/seed GGCAGUG)	TargetScan Human	High (predicted)	AK3	AMPK Signaling	0.597168	5.25213	3.53572	0.000540814	0.0155531	-0.242121	5.26964	-3.02858	0.00291799	0.042102
hsa-miR-34a-5p	miR-34a-5p (and other miRNAs w/seed GGCAGUG)	TargetScan Human	High (predicted)	ANK3		0.597168	5.25213	3.53572	0.000540814	0.0155531	-0.192977	6.70118	-2.34733	0.0202854	0.12812
hsa-miR-34a-5p	miR-34a-5p (and other miRNAs w/seed GGCAGUG)	TargetScan Human	High (predicted)	ARHGAP26	FAK Signaling,Integrin Signaling	0.597168	5.25213	3.53572	0.000540814	0.0155531	-0.149273	6.0395	-2.50232	0.0134687	0.101433
hsa-miR-34a-5p	miR-34a-5p (and other miRNAs w/seed GGCAGUG)	TargetScan Human	High (predicted)	ATG5	Adipogenesis pathway,Autophagy,Sirtuin Signaling Pathway	0.597168	5.25213	3.53572	0.000540814	0.0155531	-0.112011	4.44232	-2.07613	0.0396797	0.188648
hsa-miR-34a-5p	miR-34a-5p (and other miRNAs w/seed GGCAGUG)	TargetScan Human	High (predicted)	FAM207A		0.597168	5.25213	3.53572	0.000540814	0.0155531	-0.174688	3.14491	-2.02868	0.0443544	0.201332
hsa-miR-34a-5p	miR-34a-5p (and other miRNAs w/seed GGCAGUG)	Ingenuity Expert Findings,TarBase,TargetScan Human,miRecords	Experimentally Observed,High (predicted)	CDK6	Aryl Hydrocarbon Receptor Signaling,Breast Cancer Regulation by Stathmin1,Cell Cycle Control of Chromosomal Replication,Cell Cycle: G1/S Checkpoint Regulation,Chronic Myeloid Leukemia Signaling,Cyclins and Cell Cycle Regulation,Glioblastoma Multiforme Signaling,Glioma Signaling,Hereditary Breast Cancer Signaling,Molecular Mechanisms of Cancer,Non-Small Cell Lung Cancer Signaling,Pyridoxal 5'-phos…	0.597168	5.25213	3.53572	0.000540814	0.0155531	-0.300286	3.42933	-3.26441	0.00137373	0.0276008
hsa-miR-34a-5p	miR-34a-5p (and other miRNAs w/seed GGCAGUG)	TargetScan Human	High (predicted)	CLIC5		0.597168	5.25213	3.53572	0.000540814	0.0155531	-0.57342	1.80245	-3.19398	0.00172778	0.0313108
hsa-miR-34a-5p	miR-34a-5p (and other miRNAs w/seed GGCAGUG)	TargetScan Human	High (predicted)	CPEB3		0.597168	5.25213	3.53572	0.000540814	0.0155531	-0.249802	3.20464	-2.19428	0.0298361	0.160555
hsa-miR-34a-5p	miR-34a-5p (and other miRNAs w/seed GGCAGUG)	TargetScan Human	High (predicted)	CTDSPL		0.597168	5.25213	3.53572	0.000540814	0.0155531	-0.187992	4.94468	-2.23419	0.0270284	0.151549
hsa-miR-34a-5p	miR-34a-5p (and other miRNAs w/seed GGCAGUG)	TargetScan Human	High (predicted)	DIXDC1		0.597168	5.25213	3.53572	0.000540814	0.0155531	-0.317774	4.88554	-3.67351	0.000337799	0.0123161
hsa-miR-34a-5p	miR-34a-5p (and other miRNAs w/seed GGCAGUG)	TargetScan Human	High (predicted)	DMWD		0.597168	5.25213	3.53572	0.000540814	0.0155531	-0.131097	6.4103	-2.59997	0.0103058	0.0878422
hsa-miR-34a-5p	miR-34a-5p (and other miRNAs w/seed GGCAGUG)	TargetScan Human	High (predicted)	F8	Acute Phase Response Signaling,Coagulation System,Intrinsic Prothrombin Activation Pathway	0.597168	5.25213	3.53572	0.000540814	0.0155531	-0.172296	4.17719	-2.45006	0.0154957	0.10979
hsa-miR-34a-5p	miR-34a-5p (and other miRNAs w/seed GGCAGUG)	TargetScan Human	High (predicted)	FAM117B		0.597168	5.25213	3.53572	0.000540814	0.0155531	-0.165491	3.7894	-2.09165	0.038245	0.185116
hsa-miR-34a-5p	miR-34a-5p (and other miRNAs w/seed GGCAGUG)	TargetScan Human	High (predicted)	FOXJ2		0.597168	5.25213	3.53572	0.000540814	0.0155531	-0.172622	4.53516	-2.05489	0.0417175	0.194439
hsa-miR-34a-5p	miR-34a-5p (and other miRNAs w/seed GGCAGUG)	TargetScan Human	High (predicted)	FUT9		0.597168	5.25213	3.53572	0.000540814	0.0155531	-0.266784	4.9636	-2.57497	0.0110447	0.0908861
hsa-miR-34a-5p	miR-34a-5p (and other miRNAs w/seed GGCAGUG)	TargetScan Human	High (predicted)	GNAO1	Androgen Signaling,Apelin Endothelial Signaling Pathway,Axonal Guidance Signaling,cAMP-mediated signaling,Cardiac Hypertrophy Signaling,Corticotropin Releasing Hormone Signaling,CREB Signaling in Neurons,CXCR4 Signaling,Endocannabinoid Cancer Inhibition Pathway,Endocannabinoid Developing Neuron Pathway,Endocannabinoid Neuronal Synapse Pathway,Endothelin-1 Signaling,Ephrin B Signaling,Ephrin Recep…	0.597168	5.25213	3.53572	0.000540814	0.0155531	-0.139178	8.85638	-2.46225	0.0150002	0.107515
hsa-miR-34a-5p	miR-34a-5p (and other miRNAs w/seed GGCAGUG)	TargetScan Human	High (predicted)	GNAQ	Adrenomedullin signaling pathway,Androgen Signaling,Axonal Guidance Signaling,Breast Cancer Regulation by Stathmin1,Cardiac Hypertrophy Signaling,Cardiac Hypertrophy Signaling (Enhanced),Chemokine Signaling,Cholecystokinin/Gastrin-mediated Signaling,Corticotropin Releasing Hormone Signaling,CREB Signaling in Neurons,CXCR4 Signaling,Dopamine-DARPP32 Feedback in cAMP Signaling,Endocannabinoid Cance…	0.597168	5.25213	3.53572	0.000540814	0.0155531	-0.48473	3.80837	-3.68736	0.000321472	0.0120986
hsa-miR-34a-5p	miR-34a-5p (and other miRNAs w/seed GGCAGUG)	TargetScan Human	High (predicted)	GPX3	Apelin Adipocyte Signaling Pathway,Glutathione Redox Reactions I	0.597168	5.25213	3.53572	0.000540814	0.0155531	-0.583837	6.16434	-4.2158	4.40604e-05	0.00387825
hsa-miR-34a-5p	miR-34a-5p (and other miRNAs w/seed GGCAGUG)	Ingenuity Expert Findings,TargetScan Human,miRecords	Experimentally Observed,Moderate (predicted)	JAG1	Notch Signaling,Osteoarthritis Pathway,Regulation Of The Epithelial Mesenchymal Transition In Development Pathway,Regulation of the Epithelial-Mesenchymal Transition Pathway,Th1 and Th2 Activation Pathway,Th2 Pathway	0.597168	5.25213	3.53572	0.000540814	0.0155531	-0.212656	3.51659	-2.08547	0.0388112	0.186554
hsa-miR-34a-5p	miR-34a-5p (and other miRNAs w/seed GGCAGUG)	TargetScan Human	High (predicted)	JCAD		0.597168	5.25213	3.53572	0.000540814	0.0155531	-0.293681	5.60429	-3.3714	0.000962971	0.0224715
hsa-miR-34a-5p	miR-34a-5p (and other miRNAs w/seed GGCAGUG)	TargetScan Human	High (predicted)	RTL6		0.597168	5.25213	3.53572	0.000540814	0.0155531	-0.277887	5.70028	-3.51199	0.000596201	0.017462
hsa-miR-34a-5p	miR-34a-5p (and other miRNAs w/seed GGCAGUG)	TargetScan Human	High (predicted)	LEF1	Acute Myeloid Leukemia Signaling,Basal Cell Carcinoma Signaling,BEX2 Signaling Pathway,Colorectal Cancer Metastasis Signaling,Endocannabinoid Cancer Inhibition Pathway,Endometrial Cancer Signaling,Epithelial Adherens Junction Signaling,Factors Promoting Cardiogenesis in Vertebrates,Glioblastoma Multiforme Signaling,Hepatic Fibrosis Signaling Pathway,HOTAIR Regulatory Pathway,Human Embryonic Stem …	0.597168	5.25213	3.53572	0.000540814	0.0155531	-0.274309	2.47939	-2.35539	0.0198673	0.126617
hsa-miR-34a-5p	miR-34a-5p (and other miRNAs w/seed GGCAGUG)	TargetScan Human	High (predicted)	LGR4	Breast Cancer Regulation by Stathmin1,CREB Signaling in Neurons,PCP pathway	0.597168	5.25213	3.53572	0.000540814	0.0155531	-0.274332	3.45945	-2.27807	0.0242108	0.141721
hsa-miR-34a-5p	miR-34a-5p (and other miRNAs w/seed GGCAGUG)	TargetScan Human	High (predicted)	MARCHF8		0.597168	5.25213	3.53572	0.000540814	0.0155531	-0.270851	2.36091	-2.24214	0.0264982	0.149685
hsa-miR-34a-5p	miR-34a-5p (and other miRNAs w/seed GGCAGUG)	TargetScan Human	High (predicted)	MTMR10		0.597168	5.25213	3.53572	0.000540814	0.0155531	-0.15971	5.96025	-2.18228	0.0307285	0.162751
hsa-miR-34a-5p	miR-34a-5p (and other miRNAs w/seed GGCAGUG)	TargetScan Human	High (predicted)	MYADM		0.597168	5.25213	3.53572	0.000540814	0.0155531	-0.214004	5.31585	-2.59145	0.0105524	0.0890141
hsa-miR-34a-5p	miR-34a-5p (and other miRNAs w/seed GGCAGUG)	TargetScan Human	High (predicted)	NDST1	Chondroitin Sulfate Biosynthesis,Chondroitin Sulfate Biosynthesis (Late Stages),Dermatan Sulfate Biosynthesis,Dermatan Sulfate Biosynthesis (Late Stages),Heparan Sulfate Biosynthesis,Heparan Sulfate Biosynthesis (Late Stages),LPS/IL-1 Mediated Inhibition of RXR Function,Triacylglycerol Degradation,Xenobiotic Metabolism CAR Signaling Pathway,Xenobiotic Metabolism PXR Signaling Pathway,Xenobiotic M…	0.597168	5.25213	3.53572	0.000540814	0.0155531	-0.109303	6.90808	-2.01465	0.045824	0.204872
hsa-miR-34a-5p	miR-34a-5p (and other miRNAs w/seed GGCAGUG)	TargetScan Human	High (predicted)	NOS1AP	nNOS Signaling in Neurons	0.597168	5.25213	3.53572	0.000540814	0.0155531	-0.259249	4.37151	-2.53185	0.0124312	0.0974664
hsa-miR-34a-5p	miR-34a-5p (and other miRNAs w/seed GGCAGUG)	Ingenuity Expert Findings,TarBase,TargetScan Human,miRecords	Experimentally Observed,High (predicted)	NOTCH1	Epithelial Adherens Junction Signaling,Estrogen Receptor Signaling,Molecular Mechanisms of Cancer,Notch Signaling,Osteoarthritis Pathway,Pancreatic Adenocarcinoma Signaling,Regulation Of The Epithelial Mesenchymal Transition In Development Pathway,Regulation of the Epithelial-Mesenchymal Transition Pathway,Th1 and Th2 Activation Pathway,Th1 Pathway,Th2 Pathway	0.597168	5.25213	3.53572	0.000540814	0.0155531	-0.35624	5.65241	-4.34799	2.60021e-05	0.00280439
hsa-miR-34a-5p	miR-34a-5p (and other miRNAs w/seed GGCAGUG)	TargetScan Human,miRecords	Experimentally Observed,High (predicted)	NOTCH2	Epithelial Adherens Junction Signaling,Notch Signaling,Regulation of the Epithelial-Mesenchymal Transition Pathway,Th1 and Th2 Activation Pathway,Th1 Pathway,Th2 Pathway	0.597168	5.25213	3.53572	0.000540814	0.0155531	-0.269197	5.56552	-2.22231	0.0278392	0.154337
hsa-miR-34a-5p	miR-34a-5p (and other miRNAs w/seed GGCAGUG)	TargetScan Human	High (predicted)	TENM1		0.597168	5.25213	3.53572	0.000540814	0.0155531	-0.380284	2.06456	-2.94228	0.00380465	0.0490411
hsa-miR-34a-5p	miR-34a-5p (and other miRNAs w/seed GGCAGUG)	TargetScan Human	High (predicted)	PEAK1	IL-15 Production,Sperm Motility	0.597168	5.25213	3.53572	0.000540814	0.0155531	-0.255823	5.32061	-3.72502	0.000280737	0.0110934
hsa-miR-34a-5p	miR-34a-5p (and other miRNAs w/seed GGCAGUG)	TargetScan Human	High (predicted)	JADE2		0.597168	5.25213	3.53572	0.000540814	0.0155531	-0.191642	6.02709	-2.35221	0.0200315	0.127283
hsa-miR-34a-5p	miR-34a-5p (and other miRNAs w/seed GGCAGUG)	TargetScan Human	High (predicted)	PYDC1		0.597168	5.25213	3.53572	0.000540814	0.0155531	-0.614108	1.51652	-2.56447	0.0113705	0.0925421
hsa-miR-34a-5p	miR-34a-5p (and other miRNAs w/seed GGCAGUG)	TargetScan Human	High (predicted)	RGS17	Opioid Signaling Pathway	0.597168	5.25213	3.53572	0.000540814	0.0155531	-0.759225	-0.613777	-3.08609	0.00243757	0.0380764
hsa-miR-34a-5p	miR-34a-5p (and other miRNAs w/seed GGCAGUG)	TargetScan Human	High (predicted)	ROCK1	Actin Cytoskeleton Signaling,Actin Nucleation by ARP-WASP Complex,Apoptosis Signaling,Axonal Guidance Signaling,Cardiac Hypertrophy Signaling,Cardiac Hypertrophy Signaling (Enhanced),CCR3 Signaling in Eosinophils,Cholecystokinin/Gastrin-mediated Signaling,CXCR4 Signaling,Death Receptor Signaling,Endocannabinoid Cancer Inhibition Pathway,Ephrin A Signaling,Ephrin B Signaling,Ephrin Receptor Signal…	0.597168	5.25213	3.53572	0.000540814	0.0155531	-0.237009	4.03179	-3.41977	0.000817856	0.0205076
hsa-miR-34a-5p	miR-34a-5p (and other miRNAs w/seed GGCAGUG)	TargetScan Human	High (predicted)	SAMD12		0.597168	5.25213	3.53572	0.000540814	0.0155531	-0.257959	5.08128	-3.77468	0.000234469	0.0101938
hsa-miR-34a-5p	miR-34a-5p (and other miRNAs w/seed GGCAGUG)	TargetScan Human	High (predicted)	SCN2B		0.597168	5.25213	3.53572	0.000540814	0.0155531	-0.195625	6.57709	-2.56425	0.0113758	0.0925421
hsa-miR-34a-5p	miR-34a-5p (and other miRNAs w/seed GGCAGUG)	TargetScan Human	High (predicted)	SGSM2		0.597168	5.25213	3.53572	0.000540814	0.0155531	-0.137894	8.01644	-2.11108	0.0365122	0.180189
hsa-miR-34a-5p	miR-34a-5p (and other miRNAs w/seed GGCAGUG)	Ingenuity Expert Findings,TargetScan Human,miRecords	Experimentally Observed,High (predicted)	SIRT1	Adipogenesis pathway,AMPK Signaling,Osteoarthritis Pathway,p53 Signaling,Senescence Pathway,Sirtuin Signaling Pathway,Sumoylation Pathway,White Adipose Tissue Browning Pathway	0.597168	5.25213	3.53572	0.000540814	0.0155531	-0.163161	3.54004	-2.19866	0.0295162	0.159945
hsa-miR-34a-5p	miR-34a-5p (and other miRNAs w/seed GGCAGUG)	TargetScan Human	High (predicted)	SLC30A3		0.597168	5.25213	3.53572	0.000540814	0.0155531	-0.410147	5.41684	-2.2693	0.0247674	0.143614
hsa-miR-34a-5p	miR-34a-5p (and other miRNAs w/seed GGCAGUG)	TargetScan Human	High (predicted)	TMED8		0.597168	5.25213	3.53572	0.000540814	0.0155531	-0.763569	-1.14526	-2.47551	0.014477	0.105299
hsa-miR-34a-5p	miR-34a-5p (and other miRNAs w/seed GGCAGUG)	TargetScan Human	High (predicted)	TPPP		0.597168	5.25213	3.53572	0.000540814	0.0155531	-0.207823	9.46037	-3.38784	0.000911123	0.0216066
hsa-miR-34a-5p	miR-34a-5p (and other miRNAs w/seed GGCAGUG)	Ingenuity Expert Findings	Experimentally Observed	TRPS1		0.597168	5.25213	3.53572	0.000540814	0.0155531	-0.272991	3.46248	-3.12482	0.00215638	0.0354833
hsa-miR-34a-5p	miR-34a-5p (and other miRNAs w/seed GGCAGUG)	TargetScan Human	High (predicted)	TUBA3C/TUBA3D	14-3-3-mediated Signaling,Axonal Guidance Signaling,Breast Cancer Regulation by Stathmin1,Coronavirus Replication Pathway,Epithelial Adherens Junction Signaling,Gap Junction Signaling,Germ Cell-Sertoli Cell Junction Signaling,Phagosome Maturation,Remodeling of Epithelial Adherens Junctions,Sertoli Cell-Sertoli Cell Junction Signaling,Sirtuin Signaling Pathway	0.597168	5.25213	3.53572	0.000540814	0.0155531	-0.777826	0.0711181	-2.8022	0.00578266	0.0623867
hsa-miR-34a-5p	miR-34a-5p (and other miRNAs w/seed GGCAGUG)	TargetScan Human	High (predicted)	XYLT1	Chondroitin Sulfate Biosynthesis,Dermatan Sulfate Biosynthesis,Glycoaminoglycan-protein Linkage Region Biosynthesis,Heparan Sulfate Biosynthesis	0.597168	5.25213	3.53572	0.000540814	0.0155531	-0.244856	4.42072	-2.61321	0.00993268	0.0861074
hsa-miR-34a-5p	miR-34a-5p (and other miRNAs w/seed GGCAGUG)	TargetScan Human	High (predicted)	ZFP41		0.597168	5.25213	3.53572	0.000540814	0.0155531	-0.149849	4.70018	-2.01488	0.0457988	0.204814
hsa-miR-34a-5p	miR-34a-5p (and other miRNAs w/seed GGCAGUG)	TargetScan Human	High (predicted)	ZNF281		0.597168	5.25213	3.53572	0.000540814	0.0155531	-0.249065	1.94575	-2.19609	0.0297035	0.160398
hsa-miR-34a-5p	miR-34a-5p (and other miRNAs w/seed GGCAGUG)	TargetScan Human	High (predicted)	ZNRF3		0.597168	5.25213	3.53572	0.000540814	0.0155531	-0.238987	5.08878	-2.11283	0.03636	0.179758
hsa-miR-3605-3p	miR-3605-3p (miRNAs w/seed CUCCGUG)	TargetScan Human	High (predicted)	ARMC7		-0.236531	3.21659	-2.65288	0.00883745	0.079252	0.136051	3.59856	1.97908	0.0497353	0.215344
hsa-miR-3605-3p	miR-3605-3p (miRNAs w/seed CUCCGUG)	TargetScan Human	High (predicted)	ASCL1		-0.236531	3.21659	-2.65288	0.00883745	0.079252	0.376767	4.50519	2.95412	0.00366979	0.0481092
hsa-miR-3605-3p	miR-3605-3p (miRNAs w/seed CUCCGUG)	TargetScan Human	High (predicted)	CAMK2N2		-0.236531	3.21659	-2.65288	0.00883745	0.079252	0.371938	6.45841	3.94436	0.000125108	0.00738047
hsa-miR-3605-3p	miR-3605-3p (miRNAs w/seed CUCCGUG)	TargetScan Human	High (predicted)	LIMD2		-0.236531	3.21659	-2.65288	0.00883745	0.079252	0.237441	4.82203	2.57988	0.0108957	0.0903598
hsa-miR-3605-3p	miR-3605-3p (miRNAs w/seed CUCCGUG)	TargetScan Human	High (predicted)	P2RX6	Gustation Pathway	-0.236531	3.21659	-2.65288	0.00883745	0.079252	0.483764	3.7597	3.8307	0.000190964	0.00923512
hsa-miR-3605-3p	miR-3605-3p (miRNAs w/seed CUCCGUG)	TargetScan Human	High (predicted)	TMEM216		-0.236531	3.21659	-2.65288	0.00883745	0.079252	0.152586	3.50132	2.17141	0.0315561	0.16498
hsa-miR-3605-3p	miR-3605-3p (miRNAs w/seed CUCCGUG)	TargetScan Human	High (predicted)	UNC45A		-0.236531	3.21659	-2.65288	0.00883745	0.079252	0.137094	5.33709	2.84589	0.00508295	0.0584382
hsa-miR-362-3p	miR-329-3p (and other miRNAs w/seed ACACACC)	TargetScan Human	High (predicted)	ATP2A2	Apelin Cardiomyocyte Signaling Pathway,Calcium Signaling,Calcium Transport I,Calcium-induced T Lymphocyte Apoptosis,Cardiac Hypertrophy Signaling (Enhanced),Cardiac β-adrenergic Signaling,Dopamine-DARPP32 Feedback in cAMP Signaling,Nitric Oxide Signaling in the Cardiovascular System	0.533069	-1.60066	3.13203	0.00208674	0.0370285	-0.0948258	8.25757	-2.03538	0.0436667	0.199681
hsa-miR-362-3p	miR-329-3p (and other miRNAs w/seed ACACACC)	TargetScan Human	High (predicted)	CDCA4		0.533069	-1.60066	3.13203	0.00208674	0.0370285	-0.2112	1.61222	-1.97735	0.0499325	0.215816
hsa-miR-362-3p	miR-329-3p (and other miRNAs w/seed ACACACC)	TargetScan Human	High (predicted)	ADGRF5	Breast Cancer Regulation by Stathmin1,CREB Signaling in Neurons	0.533069	-1.60066	3.13203	0.00208674	0.0370285	-0.689796	4.06185	-6.25571	4.35809e-09	1.81253e-05
hsa-miR-362-3p	miR-329-3p (and other miRNAs w/seed ACACACC)	TargetScan Human	High (predicted)	HSPA4	Aldosterone Signaling in Epithelial Cells,Androgen Signaling,BAG2 Signaling Pathway,eNOS Signaling,Glucocorticoid Receptor Signaling,HIF1α Signaling,Huntington's Disease Signaling,Natural Killer Cell Signaling,Protein Ubiquitination Pathway,Role of PKR in Interferon Induction and Antiviral Response,Unfolded protein response	0.533069	-1.60066	3.13203	0.00208674	0.0370285	-0.289303	5.31797	-3.27484	0.00132746	0.0271299
hsa-miR-362-3p	miR-329-3p (and other miRNAs w/seed ACACACC)	TargetScan Human	High (predicted)	KLHL2		0.533069	-1.60066	3.13203	0.00208674	0.0370285	-0.300205	6.10282	-3.81764	0.000200365	0.00950039
hsa-miR-362-3p	miR-329-3p (and other miRNAs w/seed ACACACC)	TargetScan Human	High (predicted)	MTPN		0.533069	-1.60066	3.13203	0.00208674	0.0370285	-0.188298	6.17768	-3.23577	0.00150866	0.0291837
hsa-miR-362-3p	miR-329-3p (and other miRNAs w/seed ACACACC)	TargetScan Human	High (predicted)	SLC30A3		0.533069	-1.60066	3.13203	0.00208674	0.0370285	-0.410147	5.41684	-2.2693	0.0247674	0.143614
hsa-miR-378d	miR-378a-3p (and other miRNAs w/seed CUGGACU)	TargetScan Human	High (predicted)	ARHGAP32		0.569165	-1.34535	3.43844	0.000757029	0.0189097	-0.20795	6.40127	-3.00014	0.0031866	0.0442137
hsa-miR-378d	miR-378a-3p (and other miRNAs w/seed CUGGACU)	TargetScan Human	High (predicted)	ARL10		0.569165	-1.34535	3.43844	0.000757029	0.0189097	-0.673163	0.736191	-4.48875	1.46709e-05	0.00217552
hsa-miR-378d	miR-378a-3p (and other miRNAs w/seed CUGGACU)	TargetScan Human	High (predicted)	ATXN7L3B		0.569165	-1.34535	3.43844	0.000757029	0.0189097	-0.20304	7.59931	-4.38866	2.20672e-05	0.00257176
hsa-miR-378d	miR-378a-3p (and other miRNAs w/seed CUGGACU)	TargetScan Human	High (predicted)	TOGARAM1		0.569165	-1.34535	3.43844	0.000757029	0.0189097	-0.232659	3.83635	-2.60193	0.0102497	0.0877722
hsa-miR-378d	miR-378a-3p (and other miRNAs w/seed CUGGACU)	TargetScan Human	High (predicted)	GNA13	Actin Cytoskeleton Signaling,Androgen Signaling,Apelin Endothelial Signaling Pathway,Axonal Guidance Signaling,Breast Cancer Regulation by Stathmin1,Cardiac Hypertrophy Signaling,Cardiac Hypertrophy Signaling (Enhanced),Cholecystokinin/Gastrin-mediated Signaling,CREB Signaling in Neurons,CXCR4 Signaling,Endocannabinoid Cancer Inhibition Pathway,Endothelin-1 Signaling,Ephrin B Signaling,Ephrin Rec…	0.569165	-1.34535	3.43844	0.000757029	0.0189097	-0.189615	4.77318	-2.14372	0.0337535	0.171615
hsa-miR-378d	miR-378a-3p (and other miRNAs w/seed CUGGACU)	TargetScan Human	High (predicted)	GOLT1A		0.569165	-1.34535	3.43844	0.000757029	0.0189097	-0.391941	0.419921	-2.07352	0.039925	0.189175
hsa-miR-378d	miR-378a-3p (and other miRNAs w/seed CUGGACU)	Ingenuity Expert Findings	Experimentally Observed	IGF1R	Cardiac Hypertrophy Signaling,Cardiac Hypertrophy Signaling (Enhanced),CREB Signaling in Neurons,EIF2 Signaling,Estrogen Receptor Signaling,Estrogen-Dependent Breast Cancer Signaling,Glioblastoma Multiforme Signaling,Glioma Signaling,Growth Hormone Signaling,Hepatic Fibrosis / Hepatic Stellate Cell Activation,Huntington's Disease Signaling,IGF-1 Signaling,IL-15 Production,NF-κB Signaling,PTEN Sig…	0.569165	-1.34535	3.43844	0.000757029	0.0189097	-0.154259	5.70694	-2.4999	0.0135571	0.101868
hsa-miR-378d	miR-378a-3p (and other miRNAs w/seed CUGGACU)	TargetScan Human	High (predicted)	IL6ST	Acute Phase Response Signaling,Cardiac Hypertrophy Signaling (Enhanced),CNTF Signaling,Colorectal Cancer Metastasis Signaling,ERK5 Signaling,Glucocorticoid Receptor Signaling,IL-6 Signaling,Mouse Embryonic Stem Cell Pluripotency,Oncostatin M Signaling,PI3K/AKT Signaling,Role of JAK family kinases in IL-6-type Cytokine Signaling,Role of Macrophages, Fibroblasts and Endothelial Cells in Rheumatoid …	0.569165	-1.34535	3.43844	0.000757029	0.0189097	-0.317349	6.94938	-4.20805	4.53681e-05	0.00393939
hsa-miR-378d	miR-378a-3p (and other miRNAs w/seed CUGGACU)	TargetScan Human	High (predicted)	RNF150		0.569165	-1.34535	3.43844	0.000757029	0.0189097	-0.560898	0.881294	-2.80468	0.00574073	0.0621864
hsa-miR-378d	miR-378a-3p (and other miRNAs w/seed CUGGACU)	TargetScan Human	High (predicted)	SAMD12		0.569165	-1.34535	3.43844	0.000757029	0.0189097	-0.257959	5.08128	-3.77468	0.000234469	0.0101938
hsa-miR-378d	miR-378a-3p (and other miRNAs w/seed CUGGACU)	TarBase	Experimentally Observed	SUFU	Axonal Guidance Signaling,Basal Cell Carcinoma Signaling,Molecular Mechanisms of Cancer,Regulation Of The Epithelial Mesenchymal Transition In Development Pathway,Sonic Hedgehog Signaling	0.569165	-1.34535	3.43844	0.000757029	0.0189097	-0.17384	4.3471	-2.32531	0.0214679	0.13252
hsa-miR-378d	miR-378a-3p (and other miRNAs w/seed CUGGACU)	TargetScan Human	High (predicted)	ZDHHC12		0.569165	-1.34535	3.43844	0.000757029	0.0189097	-0.252886	2.99198	-2.74838	0.0067648	0.0688313
hsa-miR-378d	miR-378a-3p (and other miRNAs w/seed CUGGACU)	TargetScan Human	High (predicted)	ZFPM2		0.569165	-1.34535	3.43844	0.000757029	0.0189097	-0.219784	2.81026	-2.19925	0.029473	0.159867
hsa-miR-381-5p	miR-381-5p (miRNAs w/seed GCGAGGU)	TargetScan Human	High (predicted)	GMFB		0.525961	-0.986709	3.03182	0.00286332	0.0448272	-0.249511	6.22178	-3.0325	0.00288264	0.0418826
hsa-miR-381-5p	miR-381-5p (miRNAs w/seed GCGAGGU)	TargetScan Human	High (predicted)	HUNK		0.525961	-0.986709	3.03182	0.00286332	0.0448272	-0.44394	2.54884	-3.23297	0.00152247	0.029247
hsa-miR-381-5p	miR-381-5p (miRNAs w/seed GCGAGGU)	TargetScan Human	High (predicted)	MIER2		0.525961	-0.986709	3.03182	0.00286332	0.0448272	-0.137763	5.4532	-2.38102	0.0185877	0.121982
hsa-miR-381-5p	miR-381-5p (miRNAs w/seed GCGAGGU)	TargetScan Human	High (predicted)	SLC16A14		0.525961	-0.986709	3.03182	0.00286332	0.0448272	-0.234208	3.07815	-2.6444	0.00910178	0.0819792
hsa-miR-381-5p	miR-381-5p (miRNAs w/seed GCGAGGU)	TargetScan Human	High (predicted)	SYT15	Synaptogenesis Signaling Pathway	0.525961	-0.986709	3.03182	0.00286332	0.0448272	-0.452618	1.31533	-1.98186	0.0494205	0.214663
hsa-miR-381-5p	miR-381-5p (miRNAs w/seed GCGAGGU)	TargetScan Human	High (predicted)	TPPP		0.525961	-0.986709	3.03182	0.00286332	0.0448272	-0.207823	9.46037	-3.38784	0.000911123	0.0216066
hsa-miR-3912-3p	miR-3912-3p (miRNAs w/seed AACGCAU)	TargetScan Human	High (predicted)	NACC2		0.239812	2.15602	3.03903	0.00279962	0.0448272	-0.229129	7.68967	-2.96326	0.00356881	0.0472321
hsa-miR-3912-3p	miR-3912-3p (miRNAs w/seed AACGCAU)	TargetScan Human	High (predicted)	SCYL2		0.239812	2.15602	3.03903	0.00279962	0.0448272	-0.170038	2.7764	-2.17704	0.0311251	0.163693
hsa-miR-3912-5p	miR-3912-5p (miRNAs w/seed UGUCCAU)	TargetScan Human	High (predicted)	CALCRL	Adrenomedullin signaling pathway,Breast Cancer Regulation by Stathmin1,CREB Signaling in Neurons	0.258937	1.85063	3.19545	0.00170137	0.0322488	-0.277914	1.86413	-2.26936	0.0247487	0.143614
hsa-miR-3912-5p	miR-3912-5p (miRNAs w/seed UGUCCAU)	TargetScan Human	High (predicted)	CNR1	Breast Cancer Regulation by Stathmin1,cAMP-mediated signaling,Corticotropin Releasing Hormone Signaling,CREB Signaling in Neurons,Endocannabinoid Cancer Inhibition Pathway,Endocannabinoid Developing Neuron Pathway,Endocannabinoid Neuronal Synapse Pathway,G-Protein Coupled Receptor Signaling,Gαi Signaling,Gαs Signaling,Hepatic Fibrosis Signaling Pathway,Reelin Signaling in Neurons	0.258937	1.85063	3.19545	0.00170137	0.0322488	-0.30739	4.85793	-2.35107	0.0200908	0.127318
hsa-miR-3912-5p	miR-3912-5p (miRNAs w/seed UGUCCAU)	TargetScan Human	High (predicted)	CYBRD1	Iron homeostasis signaling pathway	0.258937	1.85063	3.19545	0.00170137	0.0322488	-0.244783	5.31301	-2.12709	0.035136	0.176114
hsa-miR-3912-5p	miR-3912-5p (miRNAs w/seed UGUCCAU)	TargetScan Human	High (predicted)	KIF21A		0.258937	1.85063	3.19545	0.00170137	0.0322488	-0.221544	6.08554	-3.5256	0.000568742	0.0169563
hsa-miR-3912-5p	miR-3912-5p (miRNAs w/seed UGUCCAU)	TargetScan Human	High (predicted)	LYRM2		0.258937	1.85063	3.19545	0.00170137	0.0322488	-0.122928	4.70051	-2.37718	0.0187744	0.122675
hsa-miR-3912-5p	miR-3912-5p (miRNAs w/seed UGUCCAU)	TargetScan Human	High (predicted),Moderate (predicted)	NBPF10 (includes others)		0.258937	1.85063	3.19545	0.00170137	0.0322488	-0.69056	-2.02912	-2.08916	0.0384724	0.185668
hsa-miR-3912-5p	miR-3912-5p (miRNAs w/seed UGUCCAU)	TargetScan Human	High (predicted)	PPP1R12B	Actin Cytoskeleton Signaling,Actin Nucleation by ARP-WASP Complex,CCR3 Signaling in Eosinophils,Cdc42 Signaling,Cellular Effects of Sildenafil (Viagra),Chemokine Signaling,Estrogen Receptor Signaling,Integrin Signaling,Phospholipase C Signaling,Regulation of Actin-based Motility by Rho,RhoA Signaling,RhoGDI Signaling,Semaphorin Neuronal Repulsive Signaling Pathway,Signaling by Rho Family GTPases,…	0.258937	1.85063	3.19545	0.00170137	0.0322488	-0.143035	6.05165	-2.58081	0.010868	0.0901745
hsa-miR-3912-5p	miR-3912-5p (miRNAs w/seed UGUCCAU)	TargetScan Human	High (predicted)	RABGAP1		0.258937	1.85063	3.19545	0.00170137	0.0322488	-0.182833	6.43482	-4.26092	3.68185e-05	0.00349054
hsa-miR-3912-5p	miR-3912-5p (miRNAs w/seed UGUCCAU)	TargetScan Human	High (predicted)	SUZ12	HOTAIR Regulatory Pathway	0.258937	1.85063	3.19545	0.00170137	0.0322488	-0.163809	3.27017	-2.24384	0.0263853	0.149301
hsa-miR-3912-5p	miR-3912-5p (miRNAs w/seed UGUCCAU)	TargetScan Human	High (predicted)	TLR4	Altered T Cell and B Cell Signaling in Rheumatoid Arthritis,Colorectal Cancer Metastasis Signaling,Communication between Innate and Adaptive Immune Cells,Crosstalk between Dendritic Cells and Natural Killer Cells,Dendritic Cell Maturation,Hepatic Cholestasis,Hepatic Fibrosis / Hepatic Stellate Cell Activation,Hepatic Fibrosis Signaling Pathway,HMGB1 Signaling,HOTAIR Regulatory Pathway,IL-12 Signa…	0.258937	1.85063	3.19545	0.00170137	0.0322488	-0.266535	4.02257	-2.25739	0.025505	0.146611
hsa-miR-3912-5p	miR-3912-5p (miRNAs w/seed UGUCCAU)	TargetScan Human	High (predicted)	TXNIP	Adipogenesis pathway	0.258937	1.85063	3.19545	0.00170137	0.0322488	-0.559165	6.89914	-3.64259	0.000377748	0.0132859
hsa-miR-3912-5p	miR-3912-5p (miRNAs w/seed UGUCCAU)	TargetScan Human	High (predicted)	VHL	HIF1α Signaling,Hypoxia Signaling in the Cardiovascular System,MSP-RON Signaling In Cancer Cells Pathway,Protein Ubiquitination Pathway,Renal Cell Carcinoma Signaling,Senescence Pathway	0.258937	1.85063	3.19545	0.00170137	0.0322488	-0.155355	5.38929	-2.50861	0.0132415	0.10056
hsa-miR-3912-5p	miR-3912-5p (miRNAs w/seed UGUCCAU)	TargetScan Human	High (predicted)	VPS13B		0.258937	1.85063	3.19545	0.00170137	0.0322488	-0.231954	4.06602	-3.25988	0.00139429	0.0277789
hsa-miR-3912-5p	miR-3912-5p (miRNAs w/seed UGUCCAU)	TargetScan Human	High (predicted)	ZNF788P		0.258937	1.85063	3.19545	0.00170137	0.0322488	-0.308478	0.63994	-2.00867	0.0464621	0.206725
hsa-miR-421	miR-421-3p (and other miRNAs w/seed UCAACAG)	TargetScan Human	High (predicted)	ILF2		-0.27617	6.33918	-4.17297	5.06606e-05	0.00301793	0.145576	5.91735	2.55619	0.0116306	0.0938343
hsa-miR-421	miR-421-3p (and other miRNAs w/seed UCAACAG)	TargetScan Human	High (predicted)	KIF4A		-0.27617	6.33918	-4.17297	5.06606e-05	0.00301793	0.526773	-0.598226	2.26917	0.0247606	0.143614
hsa-miR-421	miR-421-3p (and other miRNAs w/seed UCAACAG)	TargetScan Human	High (predicted)	MPV17		-0.27617	6.33918	-4.17297	5.06606e-05	0.00301793	0.147862	5.70745	2.65856	0.00874544	0.08013
hsa-miR-421	miR-421-3p (and other miRNAs w/seed UCAACAG)	TargetScan Human	High (predicted)	ONECUT2		-0.27617	6.33918	-4.17297	5.06606e-05	0.00301793	0.683279	0.684931	2.61575	0.00986331	0.0858128
hsa-miR-421	miR-421-3p (and other miRNAs w/seed UCAACAG)	TargetScan Human	High (predicted)	SLC25A3	Induction of Apoptosis by HIV1,Necroptosis Signaling Pathway	-0.27617	6.33918	-4.17297	5.06606e-05	0.00301793	0.130827	7.44393	2.15411	0.0329137	0.169323
hsa-miR-421	miR-421-3p (and other miRNAs w/seed UCAACAG)	TargetScan Human	High (predicted),Moderate (predicted)	TBC1D3 (includes others)		-0.27617	6.33918	-4.17297	5.06606e-05	0.00301793	0.491006	4.14467	4.173	5.20541e-05	0.00431318
hsa-miR-421	miR-421-3p (and other miRNAs w/seed UCAACAG)	TargetScan Human	High (predicted)	TOMM34	Necroptosis Signaling Pathway,Sirtuin Signaling Pathway	-0.27617	6.33918	-4.17297	5.06606e-05	0.00301793	0.165428	6.24198	2.06464	0.0407714	0.191494
hsa-miR-421	miR-421-3p (and other miRNAs w/seed UCAACAG)	TargetScan Human	High (predicted)	VPS29		-0.27617	6.33918	-4.17297	5.06606e-05	0.00301793	0.128153	4.78501	2.34059	0.020641	0.129503
hsa-miR-425-3p	miR-425-3p (miRNAs w/seed UCGGGAA)	TargetScan Human	High (predicted)	GPAT3	CDP-diacylglycerol Biosynthesis I,Phosphatidylglycerol Biosynthesis II (Non-plastidic),Triacylglycerol Biosynthesis	-0.167785	5.88073	-2.73475	0.00699306	0.0711245	0.639442	0.660463	2.73141	0.00710448	0.0709851
hsa-miR-425-3p	miR-425-3p (miRNAs w/seed UCGGGAA)	TargetScan Human	High (predicted)	NRARP		-0.167785	5.88073	-2.73475	0.00699306	0.0711245	0.259826	3.46646	2.57831	0.0109434	0.0906641
hsa-miR-425-3p	miR-425-3p (miRNAs w/seed UCGGGAA)	TargetScan Human	High (predicted)	S1PR5	Breast Cancer Regulation by Stathmin1,Ceramide Signaling,CREB Signaling in Neurons,Human Embryonic Stem Cell Pluripotency,Sphingosine-1-phosphate Signaling	-0.167785	5.88073	-2.73475	0.00699306	0.0711245	0.347618	4.35562	2.02068	0.0451984	0.203653
hsa-miR-432-5p	miR-432 (and other miRNAs w/seed CUUGGAG)	TargetScan Human	High (predicted)	ARMC7		-0.25679	7.50299	-2.56256	0.0113723	0.0967761	0.136051	3.59856	1.97908	0.0497353	0.215344
hsa-miR-432-5p	miR-432 (and other miRNAs w/seed CUUGGAG)	TargetScan Human	High (predicted)	CCDC74A		-0.25679	7.50299	-2.56256	0.0113723	0.0967761	0.366488	3.75055	3.85839	0.00017241	0.00870153
hsa-miR-432-5p	miR-432 (and other miRNAs w/seed CUUGGAG)	TargetScan Human	High (predicted)	CCNH	Adipogenesis pathway,Androgen Signaling,Assembly of RNA Polymerase II Complex,Cyclins and Cell Cycle Regulation,Glucocorticoid Receptor Signaling,NER Pathway,Nucleotide Excision Repair Pathway,RAR Activation	-0.25679	7.50299	-2.56256	0.0113723	0.0967761	0.285158	4.24907	3.81675	0.000201018	0.00950039
hsa-miR-432-5p	miR-432 (and other miRNAs w/seed CUUGGAG)	TargetScan Human	High (predicted)	DDX41		-0.25679	7.50299	-2.56256	0.0113723	0.0967761	0.125812	6.28732	3.10699	0.00228189	0.0367132
hsa-miR-432-5p	miR-432 (and other miRNAs w/seed CUUGGAG)	TargetScan Human	High (predicted)	ITFG2		-0.25679	7.50299	-2.56256	0.0113723	0.0967761	0.203046	3.79001	3.28724	0.00127432	0.026566
hsa-miR-432-5p	miR-432 (and other miRNAs w/seed CUUGGAG)	TargetScan Human	High (predicted)	NOP2		-0.25679	7.50299	-2.56256	0.0113723	0.0967761	0.250568	4.6985	4.11742	6.46258e-05	0.00493172
hsa-miR-432-5p	miR-432 (and other miRNAs w/seed CUUGGAG)	TargetScan Human	High (predicted)	PFDN1		-0.25679	7.50299	-2.56256	0.0113723	0.0967761	0.190246	6.47351	3.69351	0.00031445	0.0119434
hsa-miR-432-5p	miR-432 (and other miRNAs w/seed CUUGGAG)	TargetScan Human	High (predicted)	PLK3	Mitotic Roles of Polo-Like Kinase	-0.25679	7.50299	-2.56256	0.0113723	0.0967761	0.375833	3.00007	2.89703	0.0043626	0.0538087
hsa-miR-432-5p	miR-432 (and other miRNAs w/seed CUUGGAG)	TargetScan Human	High (predicted)	SNRPD2	Systemic Lupus Erythematosus Signaling	-0.25679	7.50299	-2.56256	0.0113723	0.0967761	0.116704	6.6536	2.12907	0.0349686	0.175752
hsa-miR-432-5p	miR-432 (and other miRNAs w/seed CUUGGAG)	TargetScan Human	High (predicted)	TP53AIP1	p53 Signaling	-0.25679	7.50299	-2.56256	0.0113723	0.0967761	0.683346	-1.9806	2.08342	0.0390002	0.187087
hsa-miR-432-5p	miR-432 (and other miRNAs w/seed CUUGGAG)	TargetScan Human	High (predicted)	USP2	Protein Ubiquitination Pathway	-0.25679	7.50299	-2.56256	0.0113723	0.0967761	0.266898	5.33074	3.86846	0.000166093	0.00864806
hsa-miR-433-3p	miR-433-3p (miRNAs w/seed UCAUGAU)	TargetScan Human	High (predicted)	C1orf162		-0.238384	9.32856	-3.06363	0.00259183	0.042384	0.295804	2.74244	2.09103	0.0383018	0.185253
hsa-miR-433-3p	miR-433-3p (miRNAs w/seed UCAUGAU)	TargetScan Human	High (predicted)	SPATA6L		-0.238384	9.32856	-3.06363	0.00259183	0.042384	0.335321	0.953713	2.12631	0.0352021	0.176339
hsa-miR-433-3p	miR-433-3p (miRNAs w/seed UCAUGAU)	TargetScan Human	High (predicted)	COQ3	Ubiquinol-10 Biosynthesis (Eukaryotic)	-0.238384	9.32856	-3.06363	0.00259183	0.042384	0.225166	3.16212	3.24257	0.00147553	0.028931
hsa-miR-433-3p	miR-433-3p (miRNAs w/seed UCAUGAU)	TargetScan Human	High (predicted)	CYCS	Amyotrophic Lateral Sclerosis Signaling,Apoptosis Signaling,CD27 Signaling in Lymphocytes,Ceramide Signaling,Cytotoxic T Lymphocyte-mediated Apoptosis of Target Cells,Death Receptor Signaling,Docosahexaenoic Acid (DHA) Signaling,Granzyme B Signaling,Huntington's Disease Signaling,Induction of Apoptosis by HIV1,Lymphotoxin β Receptor Signaling,Mitochondrial Dysfunction,Molecular Mechanisms of Canc…	-0.238384	9.32856	-3.06363	0.00259183	0.042384	0.170603	6.73357	2.25503	0.0256566	0.147231
hsa-miR-433-3p	miR-433-3p (miRNAs w/seed UCAUGAU)	TargetScan Human	High (predicted)	GLRX	Antioxidant Action of Vitamin C,Ascorbate Recycling (Cytosolic),Glutathione Redox Reactions II,Vitamin-C Transport	-0.238384	9.32856	-3.06363	0.00259183	0.042384	0.270299	4.83769	2.03264	0.0439481	0.200472
hsa-miR-433-3p	miR-433-3p (miRNAs w/seed UCAUGAU)	miRecords	Experimentally Observed	HDAC6	Adipogenesis pathway,Calcium Signaling,Cardiac Hypertrophy Signaling (Enhanced),Cell Cycle: G1/S Checkpoint Regulation,Chronic Myeloid Leukemia Signaling,Cyclins and Cell Cycle Regulation,Hereditary Breast Cancer Signaling,Huntington's Disease Signaling,Phospholipase C Signaling,Role of NFAT in Cardiac Hypertrophy,Telomerase Signaling	-0.238384	9.32856	-3.06363	0.00259183	0.042384	0.128533	5.86649	2.03431	0.043776	0.200071
hsa-miR-433-3p	miR-433-3p (miRNAs w/seed UCAUGAU)	TargetScan Human	High (predicted)	MARK3		-0.238384	9.32856	-3.06363	0.00259183	0.042384	0.112271	5.94532	2.88177	0.0045671	0.0554991
hsa-miR-433-3p	miR-433-3p (miRNAs w/seed UCAUGAU)	TargetScan Human	High (predicted)	NME5	Pyrimidine Deoxyribonucleotides De Novo Biosynthesis I,Pyrimidine Ribonucleotides De Novo Biosynthesis,Pyrimidine Ribonucleotides Interconversion,Salvage Pathways of Pyrimidine Ribonucleotides	-0.238384	9.32856	-3.06363	0.00259183	0.042384	0.250335	2.9253	2.41785	0.0168762	0.114968
hsa-miR-433-3p	miR-433-3p (miRNAs w/seed UCAUGAU)	TargetScan Human	High (predicted)	SFRP2	Role of Macrophages, Fibroblasts and Endothelial Cells in Rheumatoid Arthritis,Role of Osteoblasts, Osteoclasts and Chondrocytes in Rheumatoid Arthritis,Wnt/β-catenin Signaling	-0.238384	9.32856	-3.06363	0.00259183	0.042384	0.47837	3.09055	2.07486	0.0398168	0.189039
hsa-miR-4446-3p	miR-4446-3p (miRNAs w/seed AGGGCUG)	TargetScan Human	High (predicted)	ANKRD23		-0.497487	2.10589	-4.05724	7.95101e-05	0.00427724	0.207966	2.19624	2.15544	0.032808	0.169071
hsa-miR-4446-3p	miR-4446-3p (miRNAs w/seed AGGGCUG)	TargetScan Human	High (predicted)	AP4S1		-0.497487	2.10589	-4.05724	7.95101e-05	0.00427724	0.150466	2.88515	2.13351	0.0345962	0.174379
hsa-miR-4446-3p	miR-4446-3p (miRNAs w/seed AGGGCUG)	TargetScan Human	High (predicted)	ATP6V1F	Iron homeostasis signaling pathway,Phagosome Maturation,Role of MAPK Signaling in Promoting the Pathogenesis of Influenza	-0.497487	2.10589	-4.05724	7.95101e-05	0.00427724	0.176051	7.69181	3.30893	0.00118616	0.0255607
hsa-miR-4446-3p	miR-4446-3p (miRNAs w/seed AGGGCUG)	TargetScan Human	High (predicted)	BIN3		-0.497487	2.10589	-4.05724	7.95101e-05	0.00427724	0.223577	4.38849	4.08175	7.41707e-05	0.00527309
hsa-miR-4446-3p	miR-4446-3p (miRNAs w/seed AGGGCUG)	TargetScan Human	High (predicted)	C1orf162		-0.497487	2.10589	-4.05724	7.95101e-05	0.00427724	0.295804	2.74244	2.09103	0.0383018	0.185253
hsa-miR-4446-3p	miR-4446-3p (miRNAs w/seed AGGGCUG)	TargetScan Human	High (predicted)	COL28A1	GP6 Signaling Pathway,Hepatic Fibrosis / Hepatic Stellate Cell Activation	-0.497487	2.10589	-4.05724	7.95101e-05	0.00427724	0.589641	-0.445928	2.51727	0.0129342	0.0994871
hsa-miR-4446-3p	miR-4446-3p (miRNAs w/seed AGGGCUG)	TargetScan Human	High (predicted)	CYCS	Amyotrophic Lateral Sclerosis Signaling,Apoptosis Signaling,CD27 Signaling in Lymphocytes,Ceramide Signaling,Cytotoxic T Lymphocyte-mediated Apoptosis of Target Cells,Death Receptor Signaling,Docosahexaenoic Acid (DHA) Signaling,Granzyme B Signaling,Huntington's Disease Signaling,Induction of Apoptosis by HIV1,Lymphotoxin β Receptor Signaling,Mitochondrial Dysfunction,Molecular Mechanisms of Canc…	-0.497487	2.10589	-4.05724	7.95101e-05	0.00427724	0.170603	6.73357	2.25503	0.0256566	0.147231
hsa-miR-4446-3p	miR-4446-3p (miRNAs w/seed AGGGCUG)	TargetScan Human	High (predicted)	F8A1 (includes others)		-0.497487	2.10589	-4.05724	7.95101e-05	0.00427724	0.159187	6.27435	2.45364	0.0153487	0.109167
hsa-miR-4446-3p	miR-4446-3p (miRNAs w/seed AGGGCUG)	TargetScan Human	High (predicted)	FOSL1	ERK5 Signaling,NRF2-mediated Oxidative Stress Response	-0.497487	2.10589	-4.05724	7.95101e-05	0.00427724	0.770271	0.440685	2.06868	0.0404009	0.190393
hsa-miR-4446-3p	miR-4446-3p (miRNAs w/seed AGGGCUG)	TargetScan Human	High (predicted)	HES6		-0.497487	2.10589	-4.05724	7.95101e-05	0.00427724	0.271375	6.30869	2.16254	0.0322463	0.167275
hsa-miR-4446-3p	miR-4446-3p (miRNAs w/seed AGGGCUG)	TargetScan Human	High (predicted)	HLA-DRA	Allograft Rejection Signaling,Altered T Cell and B Cell Signaling in Rheumatoid Arthritis,Antigen Presentation Pathway,Autoimmune Thyroid Disease Signaling,B Cell Development,Calcium-induced T Lymphocyte Apoptosis,CD28 Signaling in T Helper Cells,Cdc42 Signaling,Communication between Innate and Adaptive Immune Cells,Crosstalk between Dendritic Cells and Natural Killer Cells,Dendritic Cell Maturat…	-0.497487	2.10589	-4.05724	7.95101e-05	0.00427724	0.587154	5.96722	3.46871	0.00069359	0.0188539
hsa-miR-4446-3p	miR-4446-3p (miRNAs w/seed AGGGCUG)	TargetScan Human	High (predicted)	KCNE5		-0.497487	2.10589	-4.05724	7.95101e-05	0.00427724	0.718553	0.429022	3.06724	0.00258635	0.0394016
hsa-miR-4446-3p	miR-4446-3p (miRNAs w/seed AGGGCUG)	TargetScan Human	High (predicted)	LAT	CD28 Signaling in T Helper Cells,CTLA4 Signaling in Cytotoxic T Lymphocytes,Fc Epsilon RI Signaling,GP6 Signaling Pathway,iCOS-iCOSL Signaling in T Helper Cells,Natural Killer Cell Signaling,PD-1, PD-L1 cancer immunotherapy pathway,Phospholipase C Signaling,PKCθ Signaling in T Lymphocytes,Regulation of IL-2 Expression in Activated and Anergic T Lymphocytes,Role of NFAT in Regulation of the Immune…	-0.497487	2.10589	-4.05724	7.95101e-05	0.00427724	0.594235	2.34244	3.79555	0.000217267	0.00987554
hsa-miR-4446-3p	miR-4446-3p (miRNAs w/seed AGGGCUG)	TargetScan Human	High (predicted)	LY6G5C		-0.497487	2.10589	-4.05724	7.95101e-05	0.00427724	0.307963	1.61196	2.67386	0.00837494	0.0780972
hsa-miR-4446-3p	miR-4446-3p (miRNAs w/seed AGGGCUG)	TargetScan Human	High (predicted)	MRPL17		-0.497487	2.10589	-4.05724	7.95101e-05	0.00427724	0.171138	4.90353	2.47635	0.0144444	0.105162
hsa-miR-4446-3p	miR-4446-3p (miRNAs w/seed AGGGCUG)	TargetScan Human	High (predicted)	NXT1		-0.497487	2.10589	-4.05724	7.95101e-05	0.00427724	0.243098	3.04708	2.54629	0.0119505	0.095361
hsa-miR-4446-3p	miR-4446-3p (miRNAs w/seed AGGGCUG)	TargetScan Human	High (predicted)	PDAP1		-0.497487	2.10589	-4.05724	7.95101e-05	0.00427724	0.0772116	6.54496	1.97789	0.0498713	0.215756
hsa-miR-4446-3p	miR-4446-3p (miRNAs w/seed AGGGCUG)	TargetScan Human	High (predicted)	PLAUR	Coagulation System,Glioma Invasiveness Signaling,MSP-RON Signaling In Cancer Cells Pathway,Role of Tissue Factor in Cancer	-0.497487	2.10589	-4.05724	7.95101e-05	0.00427724	0.547254	2.20546	2.8185	0.00551223	0.0612978
hsa-miR-4446-3p	miR-4446-3p (miRNAs w/seed AGGGCUG)	TargetScan Human	High (predicted)	PMF1/PMF1-BGLAP	Kinetochore Metaphase Signaling Pathway,NRF2-mediated Oxidative Stress Response	-0.497487	2.10589	-4.05724	7.95101e-05	0.00427724	0.166033	4.88638	2.48735	0.0140237	0.103596
hsa-miR-4446-3p	miR-4446-3p (miRNAs w/seed AGGGCUG)	TargetScan Human	High (predicted)	PPIL2		-0.497487	2.10589	-4.05724	7.95101e-05	0.00427724	0.133307	5.40498	2.36945	0.0191559	0.12424
hsa-miR-4446-3p	miR-4446-3p (miRNAs w/seed AGGGCUG)	TargetScan Human	High (predicted)	RND2	Actin Nucleation by ARP-WASP Complex,Cardiac Hypertrophy Signaling,Cholecystokinin/Gastrin-mediated Signaling,Colorectal Cancer Metastasis Signaling,CXCR4 Signaling,Germ Cell-Sertoli Cell Junction Signaling,Glioblastoma Multiforme Signaling,Glioma Invasiveness Signaling,Gαq Signaling,Hepatic Fibrosis Signaling Pathway,HMGB1 Signaling,IL-8 Signaling,ILK Signaling,Integrin Signaling,Molecular Mecha…	-0.497487	2.10589	-4.05724	7.95101e-05	0.00427724	0.180811	5.99697	2.15554	0.0328001	0.169071
hsa-miR-4446-3p	miR-4446-3p (miRNAs w/seed AGGGCUG)	TargetScan Human	High (predicted)	TMEM229B		-0.497487	2.10589	-4.05724	7.95101e-05	0.00427724	0.177998	5.09696	2.42821	0.0164207	0.113116
hsa-miR-4510	miR-3103-5p (and other miRNAs w/seed GAGGGAG)	TargetScan Human	High (predicted)	ABHD2	Triacylglycerol Degradation	0.403939	0.984117	4.34685	2.53137e-05	0.00241057	-0.25561	6.12055	-3.18424	0.00178295	0.0318702
hsa-miR-4510	miR-3103-5p (and other miRNAs w/seed GAGGGAG)	TargetScan Human	High (predicted)	ARHGDIG	RhoGDI Signaling,Sumoylation Pathway	0.403939	0.984117	4.34685	2.53137e-05	0.00241057	-0.190192	7.45322	-2.14636	0.0335388	0.171053
hsa-miR-4510	miR-3103-5p (and other miRNAs w/seed GAGGGAG)	TargetScan Human	High (predicted)	ARL6IP1		0.403939	0.984117	4.34685	2.53137e-05	0.00241057	-0.178966	8.46434	-2.97483	0.00344459	0.0462131
hsa-miR-4510	miR-3103-5p (and other miRNAs w/seed GAGGGAG)	TargetScan Human	High (predicted)	BCL9L		0.403939	0.984117	4.34685	2.53137e-05	0.00241057	-0.185401	5.35526	-2.77077	0.00633897	0.0662823
hsa-miR-4510	miR-3103-5p (and other miRNAs w/seed GAGGGAG)	TargetScan Human	High (predicted)	GPATCH2L		0.403939	0.984117	4.34685	2.53137e-05	0.00241057	-0.612615	1.22234	-4.1749	5.16686e-05	0.00431318
hsa-miR-4510	miR-3103-5p (and other miRNAs w/seed GAGGGAG)	TargetScan Human	High (predicted)	FOXL2NB		0.403939	0.984117	4.34685	2.53137e-05	0.00241057	-1.10401	-1.59052	-3.53163	0.000556955	0.0168158
hsa-miR-4510	miR-3103-5p (and other miRNAs w/seed GAGGGAG)	TargetScan Human	High (predicted)	VXN		0.403939	0.984117	4.34685	2.53137e-05	0.00241057	-0.187329	7.36433	-2.71917	0.007359	0.0724404
hsa-miR-4510	miR-3103-5p (and other miRNAs w/seed GAGGGAG)	TargetScan Human	High (predicted)	CD34	Agranulocyte Adhesion and Diapedesis	0.403939	0.984117	4.34685	2.53137e-05	0.00241057	-0.413211	4.70331	-2.18592	0.0304709	0.161997
hsa-miR-4510	miR-3103-5p (and other miRNAs w/seed GAGGGAG)	TargetScan Human	High (predicted)	CREB3L2		0.403939	0.984117	4.34685	2.53137e-05	0.00241057	-0.170358	3.76361	-2.41269	0.0171075	0.116116
hsa-miR-4510	miR-3103-5p (and other miRNAs w/seed GAGGGAG)	TargetScan Human	High (predicted)	CYP26B1	Histidine Degradation VI,Pregnenolone Biosynthesis,Ubiquinol-10 Biosynthesis (Eukaryotic)	0.403939	0.984117	4.34685	2.53137e-05	0.00241057	-0.38018	3.69855	-2.5675	0.0112745	0.0919872
hsa-miR-4510	miR-3103-5p (and other miRNAs w/seed GAGGGAG)	TargetScan Human	High (predicted)	DMGDH	Glycine Betaine Degradation	0.403939	0.984117	4.34685	2.53137e-05	0.00241057	-0.563216	0.184945	-2.71358	0.00747787	0.0731231
hsa-miR-4510	miR-3103-5p (and other miRNAs w/seed GAGGGAG)	TargetScan Human	High (predicted)	EIF4EBP2	Insulin Secretion Signaling Pathway,Regulation of eIF4 and p70S6K Signaling,Synaptogenesis Signaling Pathway	0.403939	0.984117	4.34685	2.53137e-05	0.00241057	-0.239685	6.44571	-4.02268	9.30062e-05	0.00618901
hsa-miR-4510	miR-3103-5p (and other miRNAs w/seed GAGGGAG)	TargetScan Human	High (predicted)	F8	Acute Phase Response Signaling,Coagulation System,Intrinsic Prothrombin Activation Pathway	0.403939	0.984117	4.34685	2.53137e-05	0.00241057	-0.172296	4.17719	-2.45006	0.0154957	0.10979
hsa-miR-4510	miR-3103-5p (and other miRNAs w/seed GAGGGAG)	TargetScan Human	High (predicted)	NIBAN2		0.403939	0.984117	4.34685	2.53137e-05	0.00241057	-0.267196	5.82484	-3.48274	0.000659515	0.0184391
hsa-miR-4510	miR-3103-5p (and other miRNAs w/seed GAGGGAG)	TargetScan Human	High (predicted)	FOXK1		0.403939	0.984117	4.34685	2.53137e-05	0.00241057	-0.40396	5.64235	-6.8693	1.85147e-10	3.08011e-06
hsa-miR-4510	miR-3103-5p (and other miRNAs w/seed GAGGGAG)	TargetScan Human	High (predicted)	GOSR1	Huntington's Disease Signaling,Insulin Secretion Signaling Pathway,Phagosome Maturation,Synaptogenesis Signaling Pathway,Tight Junction Signaling	0.403939	0.984117	4.34685	2.53137e-05	0.00241057	-0.159932	4.77412	-3.17689	0.00182564	0.0323518
hsa-miR-4510	miR-3103-5p (and other miRNAs w/seed GAGGGAG)	TargetScan Human	High (predicted)	GPR107	Breast Cancer Regulation by Stathmin1,CREB Signaling in Neurons	0.403939	0.984117	4.34685	2.53137e-05	0.00241057	-0.205241	6.14652	-4.07573	7.59083e-05	0.00536425
hsa-miR-4510	miR-3103-5p (and other miRNAs w/seed GAGGGAG)	TargetScan Human	High (predicted)	GTF2A1	Androgen Signaling,Assembly of RNA Polymerase II Complex,Glucocorticoid Receptor Signaling	0.403939	0.984117	4.34685	2.53137e-05	0.00241057	-0.690399	0.768084	-3.61166	0.000420807	0.0142868
hsa-miR-4510	miR-3103-5p (and other miRNAs w/seed GAGGGAG)	TargetScan Human	High (predicted)	HERC1		0.403939	0.984117	4.34685	2.53137e-05	0.00241057	-0.108259	6.60346	-2.15451	0.0328824	0.169255
hsa-miR-4510	miR-3103-5p (and other miRNAs w/seed GAGGGAG)	TargetScan Human	High (predicted)	HIF3A	Iron homeostasis signaling pathway	0.403939	0.984117	4.34685	2.53137e-05	0.00241057	-0.386881	5.21866	-3.11155	0.00224921	0.0365271
hsa-miR-4510	miR-3103-5p (and other miRNAs w/seed GAGGGAG)	TargetScan Human	High (predicted)	HIPK2	Cell Cycle: G2/M DNA Damage Checkpoint Regulation,Molecular Mechanisms of Cancer,p53 Signaling,Senescence Pathway	0.403939	0.984117	4.34685	2.53137e-05	0.00241057	-0.363598	8.90474	-2.91085	0.00418471	0.0521865
hsa-miR-4510	miR-3103-5p (and other miRNAs w/seed GAGGGAG)	TargetScan Human	High (predicted)	JCAD		0.403939	0.984117	4.34685	2.53137e-05	0.00241057	-0.293681	5.60429	-3.3714	0.000962971	0.0224715
hsa-miR-4510	miR-3103-5p (and other miRNAs w/seed GAGGGAG)	TargetScan Human	High (predicted)	LIMS2	ILK Signaling	0.403939	0.984117	4.34685	2.53137e-05	0.00241057	-0.377561	4.57027	-3.4566	0.000721382	0.0191708
hsa-miR-4510	miR-3103-5p (and other miRNAs w/seed GAGGGAG)	TargetScan Human	High (predicted)	MAFG	NRF2-mediated Oxidative Stress Response	0.403939	0.984117	4.34685	2.53137e-05	0.00241057	-0.162189	5.85077	-2.06526	0.0407111	0.191292
hsa-miR-4510	miR-3103-5p (and other miRNAs w/seed GAGGGAG)	TargetScan Human	High (predicted)	MDK	Estrogen Receptor Signaling	0.403939	0.984117	4.34685	2.53137e-05	0.00241057	-0.375755	3.22905	-2.24773	0.0261315	0.14842
hsa-miR-4510	miR-3103-5p (and other miRNAs w/seed GAGGGAG)	TargetScan Human	High (predicted)	NAA50		0.403939	0.984117	4.34685	2.53137e-05	0.00241057	-0.131948	4.9574	-2.18647	0.030414	0.161806
hsa-miR-4510	miR-3103-5p (and other miRNAs w/seed GAGGGAG)	TargetScan Human	High (predicted)	MICOS10-NBL1/NBL1		0.403939	0.984117	4.34685	2.53137e-05	0.00241057	-0.150795	7.70019	-2.59601	0.0104199	0.0883024
hsa-miR-4510	miR-3103-5p (and other miRNAs w/seed GAGGGAG)	TargetScan Human	High (predicted)	NFIX	Aryl Hydrocarbon Receptor Signaling	0.403939	0.984117	4.34685	2.53137e-05	0.00241057	-0.159021	7.85922	-2.86144	0.00485312	0.0570797
hsa-miR-4510	miR-3103-5p (and other miRNAs w/seed GAGGGAG)	TargetScan Human	High (predicted)	NID1		0.403939	0.984117	4.34685	2.53137e-05	0.00241057	-0.368465	2.31326	-2.30402	0.0226683	0.136684
hsa-miR-4510	miR-3103-5p (and other miRNAs w/seed GAGGGAG)	TargetScan Human	High (predicted)	NOTCH3	Epithelial Adherens Junction Signaling,Notch Signaling,Regulation of the Epithelial-Mesenchymal Transition Pathway,Th1 and Th2 Activation Pathway,Th1 Pathway,Th2 Pathway	0.403939	0.984117	4.34685	2.53137e-05	0.00241057	-0.387627	5.33544	-2.78553	0.00607329	0.0643266
hsa-miR-4510	miR-3103-5p (and other miRNAs w/seed GAGGGAG)	TargetScan Human	High (predicted)	NPTXR		0.403939	0.984117	4.34685	2.53137e-05	0.00241057	-0.233632	8.78963	-2.52445	0.0126844	0.0985062
hsa-miR-4510	miR-3103-5p (and other miRNAs w/seed GAGGGAG)	TargetScan Human	High (predicted)	PAK3	Actin Cytoskeleton Signaling,Agrin Interactions at Neuromuscular Junction,Angiopoietin Signaling,Axonal Guidance Signaling,CCR3 Signaling in Eosinophils,Cdc42 Signaling,CXCR4 Signaling,Ephrin Receptor Signaling,ErbB Signaling,ERK/MAPK Signaling,FAK Signaling,Germ Cell-Sertoli Cell Junction Signaling,GNRH Signaling,Integrin Signaling,Molecular Mechanisms of Cancer,Natural Killer Cell Signaling,PAK…	0.403939	0.984117	4.34685	2.53137e-05	0.00241057	-0.625251	0.479767	-2.57626	0.0110052	0.0908287
hsa-miR-4510	miR-3103-5p (and other miRNAs w/seed GAGGGAG)	TargetScan Human	High (predicted)	PPP1R12B	Actin Cytoskeleton Signaling,Actin Nucleation by ARP-WASP Complex,CCR3 Signaling in Eosinophils,Cdc42 Signaling,Cellular Effects of Sildenafil (Viagra),Chemokine Signaling,Estrogen Receptor Signaling,Integrin Signaling,Phospholipase C Signaling,Regulation of Actin-based Motility by Rho,RhoA Signaling,RhoGDI Signaling,Semaphorin Neuronal Repulsive Signaling Pathway,Signaling by Rho Family GTPases,…	0.403939	0.984117	4.34685	2.53137e-05	0.00241057	-0.143035	6.05165	-2.58081	0.010868	0.0901745
hsa-miR-4510	miR-3103-5p (and other miRNAs w/seed GAGGGAG)	TargetScan Human	High (predicted)	QKI		0.403939	0.984117	4.34685	2.53137e-05	0.00241057	-0.184642	8.06339	-2.79951	0.00582837	0.0626766
hsa-miR-4510	miR-3103-5p (and other miRNAs w/seed GAGGGAG)	TargetScan Human	High (predicted)	RNF38		0.403939	0.984117	4.34685	2.53137e-05	0.00241057	-0.240658	5.05407	-4.42295	1.92003e-05	0.00246812
hsa-miR-4510	miR-3103-5p (and other miRNAs w/seed GAGGGAG)	TargetScan Human	High (predicted)	SAMD14		0.403939	0.984117	4.34685	2.53137e-05	0.00241057	-0.32141	5.40559	-3.12111	0.002182	0.035658
hsa-miR-4510	miR-3103-5p (and other miRNAs w/seed GAGGGAG)	TargetScan Human	High (predicted)	SCN2B		0.403939	0.984117	4.34685	2.53137e-05	0.00241057	-0.195625	6.57709	-2.56425	0.0113758	0.0925421
hsa-miR-4510	miR-3103-5p (and other miRNAs w/seed GAGGGAG)	TargetScan Human	High (predicted)	SHISA6		0.403939	0.984117	4.34685	2.53137e-05	0.00241057	-0.474618	3.99781	-2.498	0.0136355	0.102319
hsa-miR-4510	miR-3103-5p (and other miRNAs w/seed GAGGGAG)	TargetScan Human	High (predicted)	SLC2A4	Adipogenesis pathway,AMPK Signaling,Antioxidant Action of Vitamin C,Apelin Muscle Signaling Pathway,Growth Hormone Signaling,HIF1α Signaling,Hypoxia Signaling in the Cardiovascular System,Insulin Receptor Signaling,Insulin Secretion Signaling Pathway,Melatonin Signaling,Tumor Microenvironment Pathway,Type II Diabetes Mellitus Signaling,Vitamin-C Transport	0.403939	0.984117	4.34685	2.53137e-05	0.00241057	-0.371269	1.66971	-1.98238	0.0493612	0.214573
hsa-miR-4510	miR-3103-5p (and other miRNAs w/seed GAGGGAG)	TargetScan Human	High (predicted)	TMEM104		0.403939	0.984117	4.34685	2.53137e-05	0.00241057	-0.193103	4.31642	-2.61339	0.0099278	0.0861074
hsa-miR-4510	miR-3103-5p (and other miRNAs w/seed GAGGGAG)	TargetScan Human	High (predicted)	TMOD3		0.403939	0.984117	4.34685	2.53137e-05	0.00241057	-0.191474	3.26792	-2.8032	0.0057656	0.0622857
hsa-miR-4510	miR-3103-5p (and other miRNAs w/seed GAGGGAG)	TargetScan Human	High (predicted)	TNR		0.403939	0.984117	4.34685	2.53137e-05	0.00241057	-0.828434	2.44528	-3.57087	0.000486469	0.0156234
hsa-miR-4510	miR-3103-5p (and other miRNAs w/seed GAGGGAG)	TargetScan Human	High (predicted)	TPP1	Neuroprotective Role of THOP1 in Alzheimer's Disease,Telomerase Signaling	0.403939	0.984117	4.34685	2.53137e-05	0.00241057	-0.304617	7.5538	-3.56321	0.000498911	0.0158437
hsa-miR-4510	miR-3103-5p (and other miRNAs w/seed GAGGGAG)	TargetScan Human	High (predicted)	TSPYL4		0.403939	0.984117	4.34685	2.53137e-05	0.00241057	-0.233614	6.88779	-2.92143	0.00405305	0.0511582
hsa-miR-4510	miR-3103-5p (and other miRNAs w/seed GAGGGAG)	TargetScan Human	High (predicted)	WBP2		0.403939	0.984117	4.34685	2.53137e-05	0.00241057	-0.139272	9.44322	-2.58886	0.0106285	0.0893455
hsa-miR-4510	miR-3103-5p (and other miRNAs w/seed GAGGGAG)	TargetScan Human	High (predicted)	WNK1	ERK5 Signaling	0.403939	0.984117	4.34685	2.53137e-05	0.00241057	-0.441375	8.22042	-4.14271	5.85822e-05	0.00459705
hsa-miR-4510	miR-3103-5p (and other miRNAs w/seed GAGGGAG)	TargetScan Human	High (predicted)	WNT7B	Axonal Guidance Signaling,Basal Cell Carcinoma Signaling,Cardiac Hypertrophy Signaling (Enhanced),Colorectal Cancer Metastasis Signaling,Factors Promoting Cardiogenesis in Vertebrates,Glioblastoma Multiforme Signaling,Hepatic Fibrosis Signaling Pathway,HOTAIR Regulatory Pathway,Human Embryonic Stem Cell Pluripotency,Molecular Mechanisms of Cancer,Ovarian Cancer Signaling,PCP pathway,Regulation Of…	0.403939	0.984117	4.34685	2.53137e-05	0.00241057	-0.368906	3.21049	-2.26587	0.0249677	0.144533
hsa-miR-4510	miR-3103-5p (and other miRNAs w/seed GAGGGAG)	TargetScan Human	High (predicted)	YBX2		0.403939	0.984117	4.34685	2.53137e-05	0.00241057	-0.393008	1.37858	-2.70146	0.00774187	0.0747064
hsa-miR-4510	miR-3103-5p (and other miRNAs w/seed GAGGGAG)	TargetScan Human	High (predicted)	ZBTB16	RAR Activation	0.403939	0.984117	4.34685	2.53137e-05	0.00241057	-0.725564	3.25641	-4.67748	6.68183e-06	0.0012978
hsa-miR-4510	miR-3103-5p (and other miRNAs w/seed GAGGGAG)	TargetScan Human	High (predicted)	ZC3HAV1		0.403939	0.984117	4.34685	2.53137e-05	0.00241057	-0.170251	3.53609	-2.30302	0.0227259	0.136783
hsa-miR-4510	miR-3103-5p (and other miRNAs w/seed GAGGGAG)	TargetScan Human	High (predicted)	ZNF496		0.403939	0.984117	4.34685	2.53137e-05	0.00241057	-0.276671	2.3081	-2.73003	0.00713275	0.0711736
hsa-miR-4510	miR-3103-5p (and other miRNAs w/seed GAGGGAG)	TargetScan Human	High (predicted)	ZNF609		0.403939	0.984117	4.34685	2.53137e-05	0.00241057	-0.133568	5.72567	-2.15307	0.0329975	0.169488
hsa-miR-4742-3p	miR-4742-3p (miRNAs w/seed CUGUAUU)	TargetScan Human	High (predicted)	CDC7	Cell Cycle Control of Chromosomal Replication,Mitotic Roles of Polo-Like Kinase	-0.4344	0.0140182	-4.03067	8.80658e-05	0.00432041	0.268433	2.48463	2.4409	0.0158776	0.111097
hsa-miR-4742-3p	miR-4742-3p (miRNAs w/seed CUGUAUU)	TargetScan Human	High (predicted)	CDK2AP1		-0.4344	0.0140182	-4.03067	8.80658e-05	0.00432041	0.307903	7.17833	3.52596	0.000568032	0.0169563
hsa-miR-4742-3p	miR-4742-3p (miRNAs w/seed CUGUAUU)	TargetScan Human	High (predicted)	DNAJC25	Aldosterone Signaling in Epithelial Cells,Protein Ubiquitination Pathway	-0.4344	0.0140182	-4.03067	8.80658e-05	0.00432041	0.256483	1.99041	2.77891	0.00619054	0.0653139
hsa-miR-4742-3p	miR-4742-3p (miRNAs w/seed CUGUAUU)	TargetScan Human	High (predicted)	LRRC23		-0.4344	0.0140182	-4.03067	8.80658e-05	0.00432041	0.22004	4.51065	3.4785	0.000669197	0.0185237
hsa-miR-4742-3p	miR-4742-3p (miRNAs w/seed CUGUAUU)	TargetScan Human	High (predicted)	LYSMD4		-0.4344	0.0140182	-4.03067	8.80658e-05	0.00432041	0.259743	3.36735	2.74187	0.00689322	0.0696692
hsa-miR-4742-3p	miR-4742-3p (miRNAs w/seed CUGUAUU)	TargetScan Human	High (predicted)	PSMG2		-0.4344	0.0140182	-4.03067	8.80658e-05	0.00432041	0.138024	4.77405	2.16264	0.0322384	0.167275
hsa-miR-4742-3p	miR-4742-3p (miRNAs w/seed CUGUAUU)	TargetScan Human	High (predicted)	SRSF3		-0.4344	0.0140182	-4.03067	8.80658e-05	0.00432041	0.191947	6.3236	2.74878	0.0067569	0.0687931
hsa-miR-487a-5p	miR-487a-5p (and other miRNAs w/seed UGGUUAU)	TargetScan Human	High (predicted)	C14orf119		-0.389401	5.15154	-3.20755	0.00163584	0.0317276	0.135746	4.44172	2.67948	0.00824241	0.0775132
hsa-miR-487a-5p	miR-487a-5p (and other miRNAs w/seed UGGUUAU)	TargetScan Human	High (predicted)	DYNLRB1	Phagosome Maturation	-0.389401	5.15154	-3.20755	0.00163584	0.0317276	0.137385	8.20636	2.30009	0.0228963	0.137312
hsa-miR-487a-5p	miR-487a-5p (and other miRNAs w/seed UGGUUAU)	TargetScan Human	High (predicted)	FCGR2A	B Cell Receptor Signaling,Dendritic Cell Maturation,Fcγ Receptor-mediated Phagocytosis in Macrophages and Monocytes,IL-10 Signaling,Natural Killer Cell Signaling,Phagosome Formation,Phospholipase C Signaling,Role of NFAT in Regulation of the Immune Response,Systemic Lupus Erythematosus In B Cell Signaling Pathway,Systemic Lupus Erythematosus Signaling	-0.389401	5.15154	-3.20755	0.00163584	0.0317276	0.351416	3.34547	2.26737	0.0248735	0.144079
hsa-miR-487a-5p	miR-487a-5p (and other miRNAs w/seed UGGUUAU)	TargetScan Human	High (predicted)	PSMC2	Protein Ubiquitination Pathway	-0.389401	5.15154	-3.20755	0.00163584	0.0317276	0.166139	5.66278	3.12828	0.00213282	0.03527
hsa-miR-488-5p	miR-488-5p (miRNAs w/seed CCAGAUA)	TargetScan Human	High (predicted)	ATP1A1	3-phosphoinositide Biosynthesis,3-phosphoinositide Degradation,D-myo-inositol (1,4,5,6)-Tetrakisphosphate Biosynthesis,D-myo-inositol (3,4,5,6)-tetrakisphosphate Biosynthesis,D-myo-inositol-5-phosphate Metabolism,Superpathway of Inositol Phosphate Compounds	-0.234066	2.66954	-2.75138	0.00666405	0.068615	0.213571	9.27524	2.46796	0.0147731	0.106669
hsa-miR-488-5p	miR-488-5p (miRNAs w/seed CCAGAUA)	TargetScan Human	High (predicted)	BIN3		-0.234066	2.66954	-2.75138	0.00666405	0.068615	0.223577	4.38849	4.08175	7.41707e-05	0.00527309
hsa-miR-488-5p	miR-488-5p (miRNAs w/seed CCAGAUA)	TargetScan Human	High (predicted)	BOLA2/BOLA2B		-0.234066	2.66954	-2.75138	0.00666405	0.068615	0.140468	3.73578	2.31458	0.0220657	0.134376
hsa-miR-488-5p	miR-488-5p (miRNAs w/seed CCAGAUA)	TargetScan Human	High (predicted)	GNL3	Cell Cycle: G1/S Checkpoint Regulation,p53 Signaling	-0.234066	2.66954	-2.75138	0.00666405	0.068615	0.133385	4.79508	2.56281	0.0114207	0.0928164
hsa-miR-488-5p	miR-488-5p (miRNAs w/seed CCAGAUA)	TargetScan Human	High (predicted)	MB		-0.234066	2.66954	-2.75138	0.00666405	0.068615	0.736614	-1.64453	2.18164	0.0307765	0.162797
hsa-miR-488-5p	miR-488-5p (miRNAs w/seed CCAGAUA)	TargetScan Human	High (predicted)	MGST2	Apelin Adipocyte Signaling Pathway,Aryl Hydrocarbon Receptor Signaling,Glutathione Redox Reactions I,Glutathione-mediated Detoxification,Leukotriene Biosynthesis,LPS/IL-1 Mediated Inhibition of RXR Function,NRF2-mediated Oxidative Stress Response,Xenobiotic Metabolism AHR Signaling Pathway,Xenobiotic Metabolism CAR Signaling Pathway,Xenobiotic Metabolism General Signaling Pathway,Xenobiotic Metab…	-0.234066	2.66954	-2.75138	0.00666405	0.068615	0.184736	3.83022	2.08893	0.0384929	0.185668
hsa-miR-488-5p	miR-488-5p (miRNAs w/seed CCAGAUA)	TargetScan Human	High (predicted)	MPV17		-0.234066	2.66954	-2.75138	0.00666405	0.068615	0.147862	5.70745	2.65856	0.00874544	0.08013
hsa-miR-488-5p	miR-488-5p (miRNAs w/seed CCAGAUA)	TargetScan Human	High (predicted)	REXO2		-0.234066	2.66954	-2.75138	0.00666405	0.068615	0.226324	3.50132	3.54609	0.000529625	0.0163579
hsa-miR-4999-3p	miR-4999-3p (miRNAs w/seed CACUACC)	TargetScan Human	High (predicted)	ATP13A4		0.826057	-1.54351	2.53488	0.0122767	0.0994056	-0.320091	3.19457	-2.46457	0.0149076	0.107076
hsa-miR-4999-3p	miR-4999-3p (miRNAs w/seed CACUACC)	TargetScan Human	High (predicted)	MSI2		0.826057	-1.54351	2.53488	0.0122767	0.0994056	-0.401329	4.117	-3.74003	0.000265914	0.0107396
hsa-miR-4999-3p	miR-4999-3p (miRNAs w/seed CACUACC)	TargetScan Human	High (predicted)	NET1		0.826057	-1.54351	2.53488	0.0122767	0.0994056	-0.387566	4.55796	-3.25801	0.00140286	0.0278496
hsa-miR-4999-3p	miR-4999-3p (miRNAs w/seed CACUACC)	TargetScan Human	High (predicted)	PLSCR4		0.826057	-1.54351	2.53488	0.0122767	0.0994056	-0.253515	4.14822	-2.06697	0.0405478	0.190821
hsa-miR-4999-3p	miR-4999-3p (miRNAs w/seed CACUACC)	TargetScan Human	High (predicted)	PPP4R2		0.826057	-1.54351	2.53488	0.0122767	0.0994056	-0.318859	2.3055	-3.07429	0.00252974	0.0389312
hsa-miR-4999-3p	miR-4999-3p (miRNAs w/seed CACUACC)	TargetScan Human	High (predicted)	ZNF496		0.826057	-1.54351	2.53488	0.0122767	0.0994056	-0.276671	2.3081	-2.73003	0.00713275	0.0711736
hsa-miR-5004-3p	miR-5004-3p (miRNAs w/seed UUGGAUU)	TargetScan Human	High (predicted)	C1QTNF2		-0.52187	-1.66196	-2.80392	0.00571484	0.063549	0.378336	0.853663	2.67016	0.00846317	0.0786554
hsa-miR-5004-3p	miR-5004-3p (miRNAs w/seed UUGGAUU)	TargetScan Human	High (predicted)	TCIM		-0.52187	-1.66196	-2.80392	0.00571484	0.063549	0.482661	1.98679	2.69879	0.00780116	0.0751477
hsa-miR-5004-3p	miR-5004-3p (miRNAs w/seed UUGGAUU)	TargetScan Human	High (predicted)	CDC26	Kinetochore Metaphase Signaling Pathway,Mitotic Roles of Polo-Like Kinase,Protein Kinase A Signaling,Senescence Pathway	-0.52187	-1.66196	-2.80392	0.00571484	0.063549	0.28631	3.1358	3.83652	0.000186913	0.00908463
hsa-miR-5004-3p	miR-5004-3p (miRNAs w/seed UUGGAUU)	TargetScan Human	High (predicted)	ETV6		-0.52187	-1.66196	-2.80392	0.00571484	0.063549	0.289	3.79802	2.94527	0.00377012	0.0490036
hsa-miR-5004-3p	miR-5004-3p (miRNAs w/seed UUGGAUU)	TargetScan Human	High (predicted)	GPR89A/GPR89B	Breast Cancer Regulation by Stathmin1,CREB Signaling in Neurons	-0.52187	-1.66196	-2.80392	0.00571484	0.063549	0.606313	2.58139	2.4925	0.0138411	0.103089
hsa-miR-5004-3p	miR-5004-3p (miRNAs w/seed UUGGAUU)	TargetScan Human	High (predicted)	KRTAP5-9		-0.52187	-1.66196	-2.80392	0.00571484	0.063549	0.635508	-1.31483	2.25297	0.0257895	0.147594
hsa-miR-5004-3p	miR-5004-3p (miRNAs w/seed UUGGAUU)	TargetScan Human	High (predicted)	ONECUT2		-0.52187	-1.66196	-2.80392	0.00571484	0.063549	0.683279	0.684931	2.61575	0.00986331	0.0858128
hsa-miR-5004-3p	miR-5004-3p (miRNAs w/seed UUGGAUU)	TargetScan Human	High (predicted)	PSMG2		-0.52187	-1.66196	-2.80392	0.00571484	0.063549	0.138024	4.77405	2.16264	0.0322384	0.167275
hsa-miR-5004-3p	miR-5004-3p (miRNAs w/seed UUGGAUU)	TargetScan Human	High (predicted)	SPA17		-0.52187	-1.66196	-2.80392	0.00571484	0.063549	0.329378	2.18195	2.85785	0.00490535	0.0573475
hsa-miR-5004-3p	miR-5004-3p (miRNAs w/seed UUGGAUU)	TargetScan Human	High (predicted)	SPHK1	Apelin Cardiac Fibroblast Signaling Pathway,Ceramide Signaling,Human Embryonic Stem Cell Pluripotency,Osteoarthritis Pathway,PDGF Signaling,Sphingosine-1-phosphate Signaling	-0.52187	-1.66196	-2.80392	0.00571484	0.063549	0.895362	1.87926	4.01368	9.63446e-05	0.0062609
hsa-miR-500a-3p	miR-500a-3p (miRNAs w/seed UGCACCU)	TargetScan Human	High (predicted)	ARHGAP29		0.347756	5.9141	4.80822	3.65975e-06	0.00101741	-0.292684	3.48671	-2.50473	0.0133813	0.10105
hsa-miR-500a-3p	miR-500a-3p (miRNAs w/seed UGCACCU)	TargetScan Human	High (predicted)	ATXN7L3B		0.347756	5.9141	4.80822	3.65975e-06	0.00101741	-0.20304	7.59931	-4.38866	2.20672e-05	0.00257176
hsa-miR-500a-3p	miR-500a-3p (miRNAs w/seed UGCACCU)	TargetScan Human	High (predicted)	VSIR		0.347756	5.9141	4.80822	3.65975e-06	0.00101741	-0.476595	6.66619	-4.72211	5.53052e-06	0.00115806
hsa-miR-500a-3p	miR-500a-3p (miRNAs w/seed UGCACCU)	TargetScan Human	High (predicted)	C5orf51		0.347756	5.9141	4.80822	3.65975e-06	0.00101741	-0.211622	4.6509	-3.20208	0.00168314	0.0308183
hsa-miR-500a-3p	miR-500a-3p (miRNAs w/seed UGCACCU)	TargetScan Human	High (predicted)	CDK6	Aryl Hydrocarbon Receptor Signaling,Breast Cancer Regulation by Stathmin1,Cell Cycle Control of Chromosomal Replication,Cell Cycle: G1/S Checkpoint Regulation,Chronic Myeloid Leukemia Signaling,Cyclins and Cell Cycle Regulation,Glioblastoma Multiforme Signaling,Glioma Signaling,Hereditary Breast Cancer Signaling,Molecular Mechanisms of Cancer,Non-Small Cell Lung Cancer Signaling,Pyridoxal 5'-phos…	0.347756	5.9141	4.80822	3.65975e-06	0.00101741	-0.300286	3.42933	-3.26441	0.00137373	0.0276008
hsa-miR-500a-3p	miR-500a-3p (miRNAs w/seed UGCACCU)	TargetScan Human	High (predicted)	DUS4L		0.347756	5.9141	4.80822	3.65975e-06	0.00101741	-0.187412	1.60459	-2.06269	0.0409583	0.191993
hsa-miR-500a-3p	miR-500a-3p (miRNAs w/seed UGCACCU)	TargetScan Human	High (predicted)	DUSP18	Protein Kinase A Signaling	0.347756	5.9141	4.80822	3.65975e-06	0.00101741	-0.376854	0.666102	-2.57772	0.0109611	0.0906922
hsa-miR-500a-3p	miR-500a-3p (miRNAs w/seed UGCACCU)	TargetScan Human	High (predicted)	FBXW7	Adipogenesis pathway,Protein Ubiquitination Pathway	0.347756	5.9141	4.80822	3.65975e-06	0.00101741	-0.207804	6.74963	-2.41393	0.0170515	0.11583
hsa-miR-500a-3p	miR-500a-3p (miRNAs w/seed UGCACCU)	TargetScan Human	High (predicted)	GPM6A		0.347756	5.9141	4.80822	3.65975e-06	0.00101741	-0.231045	9.09993	-2.7216	0.00730776	0.0721923
hsa-miR-500a-3p	miR-500a-3p (miRNAs w/seed UGCACCU)	TargetScan Human	High (predicted)	MAPRE2	Remodeling of Epithelial Adherens Junctions	0.347756	5.9141	4.80822	3.65975e-06	0.00101741	-0.18711	6.35716	-3.14376	0.00203017	0.034565
hsa-miR-500a-3p	miR-500a-3p (miRNAs w/seed UGCACCU)	TargetScan Human	High (predicted)	ME1	Gluconeogenesis I,TR/RXR Activation	0.347756	5.9141	4.80822	3.65975e-06	0.00101741	-0.22965	4.13906	-2.59072	0.0105737	0.0891103
hsa-miR-500a-3p	miR-500a-3p (miRNAs w/seed UGCACCU)	TargetScan Human	High (predicted)	NIPAL3		0.347756	5.9141	4.80822	3.65975e-06	0.00101741	-0.280623	6.93664	-5.01302	1.5672e-06	0.000532082
hsa-miR-500a-3p	miR-500a-3p (miRNAs w/seed UGCACCU)	TargetScan Human	High (predicted)	PTPRJ	3-phosphoinositide Biosynthesis,3-phosphoinositide Degradation,D-myo-inositol (1,4,5,6)-Tetrakisphosphate Biosynthesis,D-myo-inositol (3,4,5,6)-tetrakisphosphate Biosynthesis,D-myo-inositol-5-phosphate Metabolism,Protein Kinase A Signaling,Superpathway of Inositol Phosphate Compounds	0.347756	5.9141	4.80822	3.65975e-06	0.00101741	-0.141985	5.19245	-2.11295	0.0363497	0.179758
hsa-miR-500a-3p	miR-500a-3p (miRNAs w/seed UGCACCU)	TargetScan Human	High (predicted)	TET1		0.347756	5.9141	4.80822	3.65975e-06	0.00101741	-0.832416	-0.354078	-3.96005	0.000117932	0.0072145
hsa-miR-500a-3p	miR-500a-3p (miRNAs w/seed UGCACCU)	TargetScan Human	High (predicted)	YIPF5		0.347756	5.9141	4.80822	3.65975e-06	0.00101741	-0.2257	3.13024	-2.8952	0.00438673	0.0540113
hsa-miR-500a-5p	miR-500a-5p (miRNAs w/seed AAUCCUU)	TargetScan Human	High (predicted)	COMMD2		0.396087	0.503503	3.80205	0.000208032	0.00722912	-0.120552	3.87284	-2.11265	0.0363751	0.179779
hsa-miR-500a-5p	miR-500a-5p (miRNAs w/seed AAUCCUU)	TargetScan Human	High (predicted)	ZNF788P		0.396087	0.503503	3.80205	0.000208032	0.00722912	-0.308478	0.63994	-2.00867	0.0464621	0.206725
hsa-miR-500b-5p	miR-362-5p (and other miRNAs w/seed AUCCUUG)	TargetScan Human	High (predicted)	TOGARAM1		0.407202	0.506622	3.91794	0.000135157	0.00536765	-0.232659	3.83635	-2.60193	0.0102497	0.0877722
hsa-miR-500b-5p	miR-362-5p (and other miRNAs w/seed AUCCUUG)	TargetScan Human	High (predicted)	MERTK	IL-15 Production,Necroptosis Signaling Pathway,Sperm Motility	0.407202	0.506622	3.91794	0.000135157	0.00536765	-0.316188	4.14585	-2.52318	0.0127281	0.0986269
hsa-miR-500b-5p	miR-362-5p (and other miRNAs w/seed AUCCUUG)	TargetScan Human	High (predicted)	RAB27B		0.407202	0.506622	3.91794	0.000135157	0.00536765	-0.561865	3.14661	-2.66725	0.00853894	0.0791827
hsa-miR-500b-5p	miR-362-5p (and other miRNAs w/seed AUCCUUG)	TargetScan Human	High (predicted)	RMI1		0.407202	0.506622	3.91794	0.000135157	0.00536765	-0.198205	1.74813	-1.98905	0.0486116	0.212425
hsa-miR-500b-5p	miR-362-5p (and other miRNAs w/seed AUCCUUG)	TargetScan Human	High (predicted)	SUZ12	HOTAIR Regulatory Pathway	0.407202	0.506622	3.91794	0.000135157	0.00536765	-0.163809	3.27017	-2.24384	0.0263853	0.149301
hsa-miR-502-3p	miR-501-3p (and other miRNAs w/seed AUGCACC)	TargetScan Human	High (predicted)	ASPH	Calcium Signaling	0.400855	5.30319	5.07003	1.15349e-06	0.000481007	-0.227807	6.25632	-2.98613	0.00332715	0.0453281
hsa-miR-502-3p	miR-501-3p (and other miRNAs w/seed AUGCACC)	TargetScan Human	High (predicted)	ATXN1	HOTAIR Regulatory Pathway	0.400855	5.30319	5.07003	1.15349e-06	0.000481007	-0.181567	6.06762	-3.43052	0.000788502	0.0202431
hsa-miR-502-3p	miR-501-3p (and other miRNAs w/seed AUGCACC)	TargetScan Human	High (predicted)	CCDC3		0.400855	5.30319	5.07003	1.15349e-06	0.000481007	-0.21842	6.1097	-2.52529	0.0126553	0.0983345
hsa-miR-502-3p	miR-501-3p (and other miRNAs w/seed AUGCACC)	TargetScan Human	High (predicted)	CDK6	Aryl Hydrocarbon Receptor Signaling,Breast Cancer Regulation by Stathmin1,Cell Cycle Control of Chromosomal Replication,Cell Cycle: G1/S Checkpoint Regulation,Chronic Myeloid Leukemia Signaling,Cyclins and Cell Cycle Regulation,Glioblastoma Multiforme Signaling,Glioma Signaling,Hereditary Breast Cancer Signaling,Molecular Mechanisms of Cancer,Non-Small Cell Lung Cancer Signaling,Pyridoxal 5'-phos…	0.400855	5.30319	5.07003	1.15349e-06	0.000481007	-0.300286	3.42933	-3.26441	0.00137373	0.0276008
hsa-miR-502-3p	miR-501-3p (and other miRNAs w/seed AUGCACC)	TargetScan Human	High (predicted)	DCUN1D5		0.400855	5.30319	5.07003	1.15349e-06	0.000481007	-0.17011	4.88042	-3.17419	0.00184154	0.0325567
hsa-miR-502-3p	miR-501-3p (and other miRNAs w/seed AUGCACC)	TargetScan Human	High (predicted)	RPRD1B		0.400855	5.30319	5.07003	1.15349e-06	0.000481007	-0.328402	3.65264	-4.49552	1.42681e-05	0.00217552
hsa-miR-502-3p	miR-501-3p (and other miRNAs w/seed AUGCACC)	TargetScan Human	High (predicted)	SAMD12		0.400855	5.30319	5.07003	1.15349e-06	0.000481007	-0.257959	5.08128	-3.77468	0.000234469	0.0101938
hsa-miR-502-3p	miR-501-3p (and other miRNAs w/seed AUGCACC)	TargetScan Human	High (predicted)	SEC63		0.400855	5.30319	5.07003	1.15349e-06	0.000481007	-0.12063	5.2381	-2.15085	0.0331752	0.170086
hsa-miR-502-3p	miR-501-3p (and other miRNAs w/seed AUGCACC)	TargetScan Human	High (predicted)	UBE2H	Hypoxia Signaling in the Cardiovascular System,Protein Ubiquitination Pathway	0.400855	5.30319	5.07003	1.15349e-06	0.000481007	-0.13115	7.03002	-2.83716	0.00521629	0.0593558
hsa-miR-509-3p	miR-509-3p (miRNAs w/seed GAUUGGU)	TargetScan Human	High (predicted)	ANKRD23		-0.452073	1.1703	-2.54773	0.011846	0.0987086	0.207966	2.19624	2.15544	0.032808	0.169071
hsa-miR-509-3p	miR-509-3p (miRNAs w/seed GAUUGGU)	TargetScan Human	High (predicted)	KDF1		-0.452073	1.1703	-2.54773	0.011846	0.0987086	0.63296	0.301049	2.22902	0.0273799	0.152696
hsa-miR-509-3p	miR-509-3p (miRNAs w/seed GAUUGGU)	TargetScan Human	High (predicted)	CDHR3		-0.452073	1.1703	-2.54773	0.011846	0.0987086	0.272721	2.44145	2.27949	0.024124	0.141412
hsa-miR-509-3p	miR-509-3p (miRNAs w/seed GAUUGGU)	TargetScan Human	High (predicted)	CTSC	Autophagy,Phagosome Maturation	-0.452073	1.1703	-2.54773	0.011846	0.0987086	0.339138	3.21046	2.99181	0.00326947	0.0447343
hsa-miR-509-3p	miR-509-3p (miRNAs w/seed GAUUGGU)	TargetScan Human	High (predicted)	EMB		-0.452073	1.1703	-2.54773	0.011846	0.0987086	0.331737	1.5013	2.32483	0.0214945	0.13262
hsa-miR-509-3p	miR-509-3p (miRNAs w/seed GAUUGGU)	TargetScan Human	High (predicted)	LRRTM1		-0.452073	1.1703	-2.54773	0.011846	0.0987086	0.212971	4.15798	2.35094	0.0200973	0.127318
hsa-miR-509-3p	miR-509-3p (miRNAs w/seed GAUUGGU)	TargetScan Human	High (predicted)	OSCAR		-0.452073	1.1703	-2.54773	0.011846	0.0987086	0.372521	1.91056	2.58765	0.0106643	0.0893455
hsa-miR-509-3p	miR-509-3p (miRNAs w/seed GAUUGGU)	TargetScan Human	High (predicted)	PSMB1	Protein Ubiquitination Pathway	-0.452073	1.1703	-2.54773	0.011846	0.0987086	0.160831	6.17015	2.18943	0.030194	0.161247
hsa-miR-509-3p	miR-509-3p (miRNAs w/seed GAUUGGU)	TargetScan Human	High (predicted)	TPMT		-0.452073	1.1703	-2.54773	0.011846	0.0987086	0.256829	4.91323	4.09656	7.00548e-05	0.00517969
hsa-miR-509-3p	miR-509-3p (miRNAs w/seed GAUUGGU)	TargetScan Human	High (predicted)	TTC17		-0.452073	1.1703	-2.54773	0.011846	0.0987086	0.109584	4.48478	2.10212	0.0373027	0.182574
hsa-miR-513c-5p	miR-513c-5p (and other miRNAs w/seed UCUCAAG)	TargetScan Human	High (predicted)	GON7		-0.537646	-1.21344	-2.70841	0.0075443	0.0749042	0.166928	2.44921	1.9801	0.0496197	0.21521
hsa-miR-513c-5p	miR-513c-5p (and other miRNAs w/seed UCUCAAG)	TargetScan Human	High (predicted)	CKS2	Cell Cycle: G2/M DNA Damage Checkpoint Regulation	-0.537646	-1.21344	-2.70841	0.0075443	0.0749042	0.515185	1.5943	2.27107	0.0246439	0.143417
hsa-miR-513c-5p	miR-513c-5p (and other miRNAs w/seed UCUCAAG)	TargetScan Human	High (predicted)	LCMT1		-0.537646	-1.21344	-2.70841	0.0075443	0.0749042	0.111091	5.81595	2.29368	0.0232724	0.138636
hsa-miR-514a-3p	miR-514a-3p (and other miRNAs w/seed UUGACAC)	TargetScan Human	High (predicted)	EFCAB12		-0.54874	3.87812	-3.36225	0.000980436	0.0220996	0.675298	0.5158	3.34769	0.00104259	0.0235659
hsa-miR-514a-3p	miR-514a-3p (and other miRNAs w/seed UUGACAC)	TargetScan Human	High (predicted)	COX7A1	HER-2 Signaling in Breast Cancer,Mitochondrial Dysfunction,Oxidative Phosphorylation	-0.54874	3.87812	-3.36225	0.000980436	0.0220996	0.249577	5.74626	2.15761	0.0326351	0.168556
hsa-miR-514a-3p	miR-514a-3p (and other miRNAs w/seed UUGACAC)	TargetScan Human	High (predicted)	DEXI		-0.54874	3.87812	-3.36225	0.000980436	0.0220996	0.133496	6.44034	2.08896	0.038491	0.185668
hsa-miR-514a-3p	miR-514a-3p (and other miRNAs w/seed UUGACAC)	TargetScan Human	High (predicted)	KCNMB3		-0.54874	3.87812	-3.36225	0.000980436	0.0220996	0.401387	-0.299734	2.17436	0.0313297	0.16423
hsa-miR-514a-3p	miR-514a-3p (and other miRNAs w/seed UUGACAC)	TargetScan Human	High (predicted)	NPFF		-0.54874	3.87812	-3.36225	0.000980436	0.0220996	0.674913	0.32599	3.94328	0.000125614	0.00738413
hsa-miR-539-5p	miR-539-5p (miRNAs w/seed GAGAAAU)	TargetScan Human	High (predicted)	CDK6	Aryl Hydrocarbon Receptor Signaling,Breast Cancer Regulation by Stathmin1,Cell Cycle Control of Chromosomal Replication,Cell Cycle: G1/S Checkpoint Regulation,Chronic Myeloid Leukemia Signaling,Cyclins and Cell Cycle Regulation,Glioblastoma Multiforme Signaling,Glioma Signaling,Hereditary Breast Cancer Signaling,Molecular Mechanisms of Cancer,Non-Small Cell Lung Cancer Signaling,Pyridoxal 5'-phos…	0.326633	4.54438	2.77735	0.0061783	0.0669183	-0.300286	3.42933	-3.26441	0.00137373	0.0276008
hsa-miR-539-5p	miR-539-5p (miRNAs w/seed GAGAAAU)	TargetScan Human	High (predicted)	NDST1	Chondroitin Sulfate Biosynthesis,Chondroitin Sulfate Biosynthesis (Late Stages),Dermatan Sulfate Biosynthesis,Dermatan Sulfate Biosynthesis (Late Stages),Heparan Sulfate Biosynthesis,Heparan Sulfate Biosynthesis (Late Stages),LPS/IL-1 Mediated Inhibition of RXR Function,Triacylglycerol Degradation,Xenobiotic Metabolism CAR Signaling Pathway,Xenobiotic Metabolism PXR Signaling Pathway,Xenobiotic M…	0.326633	4.54438	2.77735	0.0061783	0.0669183	-0.109303	6.90808	-2.01465	0.045824	0.204872
hsa-miR-539-5p	miR-539-5p (miRNAs w/seed GAGAAAU)	TargetScan Human	High (predicted)	TGFBRAP1		0.326633	4.54438	2.77735	0.0061783	0.0669183	-0.337037	1.91406	-2.31095	0.0222714	0.134977
hsa-miR-539-5p	miR-539-5p (miRNAs w/seed GAGAAAU)	TargetScan Human	High (predicted)	ZBTB37		0.326633	4.54438	2.77735	0.0061783	0.0669183	-1.0194	-1.44694	-3.15561	0.00195469	0.0338379
hsa-miR-543	miR-543-3p (and other miRNAs w/seed AACAUUC)	TargetScan Human	High (predicted)	ACYP1		-0.280843	7.75289	-3.00615	0.00310126	0.046148	0.217349	3.55535	1.97761	0.0499031	0.215799
hsa-miR-543	miR-543-3p (and other miRNAs w/seed AACAUUC)	TargetScan Human	High (predicted)	RBIS		-0.280843	7.75289	-3.00615	0.00310126	0.046148	0.21605	3.00573	2.54928	0.0118531	0.0948715
hsa-miR-543	miR-543-3p (and other miRNAs w/seed AACAUUC)	TargetScan Human	High (predicted)	DYNLRB1	Phagosome Maturation	-0.280843	7.75289	-3.00615	0.00310126	0.046148	0.137385	8.20636	2.30009	0.0228963	0.137312
hsa-miR-543	miR-543-3p (and other miRNAs w/seed AACAUUC)	TargetScan Human	High (predicted)	MTX2		-0.280843	7.75289	-3.00615	0.00310126	0.046148	0.175824	5.1196	2.90071	0.00431466	0.0536463
hsa-miR-548e-3p	miR-548f-3p (and other miRNAs w/seed AAAACUG)	TargetScan Human	High (predicted)	FOXJ3		0.271296	1.15873	3.42464	0.000793571	0.0189097	-0.139922	5.66107	-2.7693	0.00636619	0.0663584
hsa-miR-548k	miR-548av-5p (and other miRNAs w/seed AAAGUAC)	TargetScan Human	High (predicted)	MED28		0.227613	0.934859	2.68344	0.00810297	0.0786667	-0.18092	3.38921	-2.54919	0.0118561	0.0948715
hsa-miR-548k	miR-548av-5p (and other miRNAs w/seed AAAGUAC)	TargetScan Human	High (predicted)	SRP9	Insulin Secretion Signaling Pathway	0.227613	0.934859	2.68344	0.00810297	0.0786667	-0.143327	6.98046	-2.03626	0.0435775	0.199357
hsa-miR-551b-3p	miR-551b-3p (and other miRNAs w/seed CGACCCA)	TargetScan Human	High (predicted)	HES7	Notch Signaling	-0.371706	-0.0236226	-2.90286	0.00425427	0.0529561	0.771836	0.0829163	3.79045	0.000221356	0.00999447
hsa-miR-551b-3p	miR-551b-3p (and other miRNAs w/seed CGACCCA)	TargetScan Human	High (predicted)	SMPD4	Ceramide Signaling,Endocannabinoid Cancer Inhibition Pathway,NGF Signaling,Sphingomyelin Metabolism,Sphingosine-1-phosphate Signaling,Type II Diabetes Mellitus Signaling,UVA-Induced MAPK Signaling,UVC-Induced MAPK Signaling	-0.371706	-0.0236226	-2.90286	0.00425427	0.0529561	0.0987537	6.01717	2.00213	0.0471699	0.208314
hsa-miR-582-3p	miR-582-3p (miRNAs w/seed AACUGGU)	TargetScan Human	High (predicted)	COPS5	Axonal Guidance Signaling,HIF1α Signaling,Hypoxia Signaling in the Cardiovascular System,NER Pathway	-0.24339	6.07018	-2.98815	0.00327886	0.046148	0.19639	5.47236	3.25907	0.00139799	0.0277862
hsa-miR-582-3p	miR-582-3p (miRNAs w/seed AACUGGU)	TargetScan Human	High (predicted)	DBI		-0.24339	6.07018	-2.98815	0.00327886	0.046148	0.238497	7.08706	2.6318	0.00942954	0.0834583
hsa-miR-582-3p	miR-582-3p (miRNAs w/seed AACUGGU)	TargetScan Human	High (predicted)	GEMIN7		-0.24339	6.07018	-2.98815	0.00327886	0.046148	0.333041	3.48255	4.06447	7.92667e-05	0.0054945
hsa-miR-582-3p	miR-582-3p (miRNAs w/seed AACUGGU)	TargetScan Human	High (predicted)	MAMDC2		-0.24339	6.07018	-2.98815	0.00327886	0.046148	0.503119	-0.0290935	2.34705	0.0203003	0.128147
hsa-miR-582-3p	miR-582-3p (miRNAs w/seed AACUGGU)	TargetScan Human	High (predicted)	OVCA2		-0.24339	6.07018	-2.98815	0.00327886	0.046148	0.242084	4.49564	3.34359	0.00105699	0.0237944
hsa-miR-582-3p	miR-582-3p (miRNAs w/seed AACUGGU)	TargetScan Human	High (predicted)	PGP	Protein Kinase A Signaling	-0.24339	6.07018	-2.98815	0.00327886	0.046148	0.135704	6.55231	2.51571	0.0129891	0.0996713
hsa-miR-582-3p	miR-582-3p (miRNAs w/seed AACUGGU)	TargetScan Human	High (predicted)	RNF149		-0.24339	6.07018	-2.98815	0.00327886	0.046148	0.178212	3.19393	2.02944	0.0442766	0.201114
hsa-miR-582-3p	miR-582-3p (miRNAs w/seed AACUGGU)	TargetScan Human	High (predicted)	TRIM7		-0.24339	6.07018	-2.98815	0.00327886	0.046148	0.339895	1.80137	2.45197	0.0154174	0.109468
hsa-miR-582-3p	miR-582-3p (miRNAs w/seed AACUGGU)	TargetScan Human	High (predicted)	U2AF1/U2AF1L5	Spliceosomal Cycle	-0.24339	6.07018	-2.98815	0.00327886	0.046148	0.293461	5.34614	5.05389	1.30775e-06	0.000505946
hsa-miR-584-3p	miR-584-3p (miRNAs w/seed CAGUUCC)	TargetScan Human	High (predicted)	CANT1	Pyrimidine Ribonucleotides De Novo Biosynthesis,Pyrimidine Ribonucleotides Interconversion	0.641976	-1.92435	2.77124	0.00628952	0.0672495	-0.203353	4.44835	-2.70249	0.00771915	0.0745465
hsa-miR-584-3p	miR-584-3p (miRNAs w/seed CAGUUCC)	TargetScan Human	High (predicted)	HVCN1		0.641976	-1.92435	2.77124	0.00628952	0.0672495	-0.315235	3.63401	-3.31217	0.00117348	0.0254378
hsa-miR-584-3p	miR-584-3p (miRNAs w/seed CAGUUCC)	TargetScan Human	High (predicted)	KLHL2		0.641976	-1.92435	2.77124	0.00628952	0.0672495	-0.300205	6.10282	-3.81764	0.000200365	0.00950039
hsa-miR-584-3p	miR-584-3p (miRNAs w/seed CAGUUCC)	TargetScan Human	High (predicted)	RNF145		0.641976	-1.92435	2.77124	0.00628952	0.0672495	-0.221284	5.49839	-2.95816	0.00362492	0.0477089
hsa-miR-584-3p	miR-584-3p (miRNAs w/seed CAGUUCC)	TargetScan Human	High (predicted)	TMEM59		0.641976	-1.92435	2.77124	0.00628952	0.0672495	-0.1172	6.77632	-2.15382	0.0329374	0.169381
hsa-miR-584-3p	miR-584-3p (miRNAs w/seed CAGUUCC)	TargetScan Human	High (predicted)	WDR86		0.641976	-1.92435	2.77124	0.00628952	0.0672495	-0.484548	1.88656	-2.83164	0.00530214	0.0598009
hsa-miR-584-3p	miR-584-3p (miRNAs w/seed CAGUUCC)	TargetScan Human	High (predicted)	XPO4		0.641976	-1.92435	2.77124	0.00628952	0.0672495	-0.243161	3.34746	-3.14625	0.00201408	0.0344007
hsa-miR-584-3p	miR-584-3p (miRNAs w/seed CAGUUCC)	TargetScan Human	High (predicted)	YIPF6		0.641976	-1.92435	2.77124	0.00628952	0.0672495	-0.114985	5.35557	-2.78777	0.00603226	0.0640004
hsa-miR-584-3p	miR-584-3p (miRNAs w/seed CAGUUCC)	TargetScan Human	High (predicted)	ZFYVE1		0.641976	-1.92435	2.77124	0.00628952	0.0672495	-0.103289	4.86439	-2.0385	0.04335	0.198724
hsa-miR-592	miR-592 (and other miRNAs w/seed UGUGUCA)	TargetScan Human	High (predicted)	CCDC107		-0.210365	3.76555	-2.66526	0.00853293	0.079252	0.260188	4.93403	4.27136	3.5324e-05	0.00346665
hsa-miR-592	miR-592 (and other miRNAs w/seed UGUGUCA)	TargetScan Human	High (predicted)	CIR1		-0.210365	3.76555	-2.66526	0.00853293	0.079252	0.137939	4.86961	2.12883	0.0349886	0.175799
hsa-miR-592	miR-592 (and other miRNAs w/seed UGUGUCA)	TargetScan Human	High (predicted)	ID2	Mouse Embryonic Stem Cell Pluripotency,Regulation Of The Epithelial Mesenchymal Transition By Growth Factors Pathway,Regulation of the Epithelial-Mesenchymal Transition Pathway	-0.210365	3.76555	-2.66526	0.00853293	0.079252	0.411246	6.2809	4.08833	7.23135e-05	0.00520777
hsa-miR-592	miR-592 (and other miRNAs w/seed UGUGUCA)	TargetScan Human	High (predicted)	LRRC4C	Axonal Guidance Signaling	-0.210365	3.76555	-2.66526	0.00853293	0.079252	0.177999	4.36791	2.02431	0.0448074	0.202669
hsa-miR-592	miR-592 (and other miRNAs w/seed UGUGUCA)	TargetScan Human	High (predicted)	MRPL2		-0.210365	3.76555	-2.66526	0.00853293	0.079252	0.122043	4.95002	2.18189	0.0307579	0.162751
hsa-miR-592	miR-592 (and other miRNAs w/seed UGUGUCA)	TargetScan Human	High (predicted)	SRSF3		-0.210365	3.76555	-2.66526	0.00853293	0.079252	0.191947	6.3236	2.74878	0.0067569	0.0687931
hsa-miR-592	miR-592 (and other miRNAs w/seed UGUGUCA)	TargetScan Human	High (predicted)	THG1L		-0.210365	3.76555	-2.66526	0.00853293	0.079252	0.245004	0.884123	2.10121	0.0373841	0.182711
hsa-miR-598-3p	miR-598-3p (miRNAs w/seed ACGUCAU)	TargetScan Human	High (predicted)	JAG1	Notch Signaling,Osteoarthritis Pathway,Regulation Of The Epithelial Mesenchymal Transition In Development Pathway,Regulation of the Epithelial-Mesenchymal Transition Pathway,Th1 and Th2 Activation Pathway,Th2 Pathway	0.204565	7.61119	2.66045	0.00865012	0.079252	-0.212656	3.51659	-2.08547	0.0388112	0.186554
hsa-miR-598-3p	miR-598-3p (miRNAs w/seed ACGUCAU)	TargetScan Human	High (predicted)	KBTBD3		0.204565	7.61119	2.66045	0.00865012	0.079252	-0.270252	2.24039	-2.61025	0.0100151	0.086417
hsa-miR-598-3p	miR-598-3p (miRNAs w/seed ACGUCAU)	TargetScan Human	High (predicted)	MECOM	Chronic Myeloid Leukemia Signaling	0.204565	7.61119	2.66045	0.00865012	0.079252	-0.493105	1.99697	-3.27175	0.001341	0.0272059
hsa-miR-628-3p	miR-628-3p (miRNAs w/seed CUAGUAA)	TargetScan Human	High (predicted)	BTK	B Cell Receptor Signaling,Fc Epsilon RI Signaling,FcγRIIB Signaling in B Lymphocytes,G Beta Gamma Signaling,GP6 Signaling Pathway,Gα12/13 Signaling,Gαq Signaling,IL-15 Production,Leukocyte Extravasation Signaling,p70S6K Signaling,Phospholipase C Signaling,PI3K Signaling in B Lymphocytes,Primary Immunodeficiency Signaling,Role of NFAT in Regulation of the Immune Response,Sperm Motility,Systemic Lu…	-0.363803	4.55195	-4.17622	5.00182e-05	0.00301793	0.461584	1.04164	2.82856	0.0053506	0.060103
hsa-miR-628-3p	miR-628-3p (miRNAs w/seed CUAGUAA)	TargetScan Human	High (predicted)	COX17	HER-2 Signaling in Breast Cancer,Mitochondrial Dysfunction,Oxidative Phosphorylation	-0.363803	4.55195	-4.17622	5.00182e-05	0.00301793	0.220199	5.04129	2.34531	0.0203917	0.128498
hsa-miR-628-3p	miR-628-3p (miRNAs w/seed CUAGUAA)	TargetScan Human	High (predicted)	CREM	cAMP-mediated signaling,Cholecystokinin/Gastrin-mediated Signaling,Dopamine-DARPP32 Feedback in cAMP Signaling,Protein Kinase A Signaling,Systemic Lupus Erythematosus In T Cell Signaling Pathway,Systemic Lupus Erythematosus Signaling	-0.363803	4.55195	-4.17622	5.00182e-05	0.00301793	0.179771	4.13422	1.98415	0.0491613	0.214096
hsa-miR-628-3p	miR-628-3p (miRNAs w/seed CUAGUAA)	TargetScan Human	High (predicted)	EMB		-0.363803	4.55195	-4.17622	5.00182e-05	0.00301793	0.331737	1.5013	2.32483	0.0214945	0.13262
hsa-miR-628-3p	miR-628-3p (miRNAs w/seed CUAGUAA)	TargetScan Human	High (predicted)	MAMDC2		-0.363803	4.55195	-4.17622	5.00182e-05	0.00301793	0.503119	-0.0290935	2.34705	0.0203003	0.128147
hsa-miR-628-3p	miR-628-3p (miRNAs w/seed CUAGUAA)	TargetScan Human	High (predicted)	MRPS31		-0.363803	4.55195	-4.17622	5.00182e-05	0.00301793	0.25419	3.47009	3.48632	0.000651434	0.0184197
hsa-miR-628-3p	miR-628-3p (miRNAs w/seed CUAGUAA)	TargetScan Human	High (predicted)	MSR1	Atherosclerosis Signaling,LXR/RXR Activation,Phagosome Formation,Role of PKR in Interferon Induction and Antiviral Response	-0.363803	4.55195	-4.17622	5.00182e-05	0.00301793	0.525139	0.584118	2.16071	0.0323905	0.167605
hsa-miR-628-3p	miR-628-3p (miRNAs w/seed CUAGUAA)	TargetScan Human	High (predicted)	SPAG1		-0.363803	4.55195	-4.17622	5.00182e-05	0.00301793	0.303148	1.6539	2.2584	0.0254403	0.146293
hsa-miR-629-5p	miR-629-5p (miRNAs w/seed GGGUUUA)	TargetScan Human	High (predicted)	ALAD	Heme Biosynthesis II,Tetrapyrrole Biosynthesis II	0.223282	4.61445	3.75999	0.000242716	0.00809702	-0.168943	6.80306	-2.86018	0.0048714	0.0572321
hsa-miR-629-5p	miR-629-5p (miRNAs w/seed GGGUUUA)	TargetScan Human	High (predicted)	ATG5	Adipogenesis pathway,Autophagy,Sirtuin Signaling Pathway	0.223282	4.61445	3.75999	0.000242716	0.00809702	-0.112011	4.44232	-2.07613	0.0396797	0.188648
hsa-miR-629-5p	miR-629-5p (miRNAs w/seed GGGUUUA)	TargetScan Human	High (predicted)	GPATCH2L		0.223282	4.61445	3.75999	0.000242716	0.00809702	-0.612615	1.22234	-4.1749	5.16686e-05	0.00431318
hsa-miR-629-5p	miR-629-5p (miRNAs w/seed GGGUUUA)	TargetScan Human	High (predicted)	CALD1		0.223282	4.61445	3.75999	0.000242716	0.00809702	-0.199145	5.27932	-2.74193	0.00689208	0.0696692
hsa-miR-629-5p	miR-629-5p (miRNAs w/seed GGGUUUA)	TargetScan Human	High (predicted)	DOK6	GDNF Family Ligand-Receptor Interactions	0.223282	4.61445	3.75999	0.000242716	0.00809702	-0.288304	4.43486	-2.28494	0.0237937	0.140615
hsa-miR-629-5p	miR-629-5p (miRNAs w/seed GGGUUUA)	TargetScan Human	High (predicted)	LCLAT1	CDP-diacylglycerol Biosynthesis I,Phosphatidylglycerol Biosynthesis II (Non-plastidic),Triacylglycerol Biosynthesis	0.223282	4.61445	3.75999	0.000242716	0.00809702	-0.19929	2.25448	-2.02162	0.0450893	0.203446
hsa-miR-629-5p	miR-629-5p (miRNAs w/seed GGGUUUA)	TargetScan Human	High (predicted)	LRP6	Colorectal Cancer Metastasis Signaling,Factors Promoting Cardiogenesis in Vertebrates,Hepatic Fibrosis Signaling Pathway,Molecular Mechanisms of Cancer,Role of Macrophages, Fibroblasts and Endothelial Cells in Rheumatoid Arthritis,Role of Osteoblasts, Osteoclasts and Chondrocytes in Rheumatoid Arthritis,Wnt/β-catenin Signaling	0.223282	4.61445	3.75999	0.000242716	0.00809702	-0.339072	4.19147	-4.1037	6.81501e-05	0.00513007
hsa-miR-629-5p	miR-629-5p (miRNAs w/seed GGGUUUA)	TargetScan Human	High (predicted)	MGST1	Apelin Adipocyte Signaling Pathway,Aryl Hydrocarbon Receptor Signaling,Glutathione Redox Reactions I,Glutathione-mediated Detoxification,LPS/IL-1 Mediated Inhibition of RXR Function,NRF2-mediated Oxidative Stress Response,Xenobiotic Metabolism AHR Signaling Pathway,Xenobiotic Metabolism CAR Signaling Pathway,Xenobiotic Metabolism General Signaling Pathway,Xenobiotic Metabolism PXR Signaling Pathw…	0.223282	4.61445	3.75999	0.000242716	0.00809702	-0.325321	5.49433	-2.36246	0.0195091	0.125555
hsa-miR-629-5p	miR-629-5p (miRNAs w/seed GGGUUUA)	TargetScan Human	High (predicted)	MTPN		0.223282	4.61445	3.75999	0.000242716	0.00809702	-0.188298	6.17768	-3.23577	0.00150866	0.0291837
hsa-miR-629-5p	miR-629-5p (miRNAs w/seed GGGUUUA)	TargetScan Human	High (predicted)	SNX18		0.223282	4.61445	3.75999	0.000242716	0.00809702	-0.180518	3.6263	-2.33855	0.0207498	0.129783
hsa-miR-629-5p	miR-629-5p (miRNAs w/seed GGGUUUA)	TargetScan Human	High (predicted)	SNX30		0.223282	4.61445	3.75999	0.000242716	0.00809702	-0.195115	4.9884	-2.76838	0.00638323	0.06647
hsa-miR-629-5p	miR-629-5p (miRNAs w/seed GGGUUUA)	TargetScan Human	High (predicted)	ZNF322		0.223282	4.61445	3.75999	0.000242716	0.00809702	-0.265728	4.58018	-4.3951	2.14996e-05	0.00257176
hsa-miR-629-5p	miR-629-5p (miRNAs w/seed GGGUUUA)	TargetScan Human	High (predicted)	ZNF791		0.223282	4.61445	3.75999	0.000242716	0.00809702	-0.249281	1.56618	-2.21143	0.0286003	0.156821
hsa-miR-6505-3p	miR-6505-3p (and other miRNAs w/seed GACUUCU)	TargetScan Human	High (predicted)	APOO	Maturity Onset Diabetes of Young (MODY) Signaling	-0.608973	-0.322943	-4.30441	3.00396e-05	0.00250531	0.157044	4.96629	2.40533	0.0174419	0.117237
hsa-miR-6505-3p	miR-6505-3p (and other miRNAs w/seed GACUUCU)	TargetScan Human	High (predicted)	ARG2	Arginine Degradation I (Arginase Pathway),Arginine Degradation VI (Arginase 2 Pathway),Citrulline Biosynthesis,Estrogen Receptor Signaling,Glucocorticoid Receptor Signaling,IL-10 Signaling,LXR/RXR Activation,Nitric Oxide Signaling in the Cardiovascular System,Production of Nitric Oxide and Reactive Oxygen Species in Macrophages,Sirtuin Signaling Pathway,Superpathway of Citrulline Metabolism,Urea …	-0.608973	-0.322943	-4.30441	3.00396e-05	0.00250531	0.553449	3.19409	4.51723	1.3047e-05	0.00208701
hsa-miR-6505-3p	miR-6505-3p (and other miRNAs w/seed GACUUCU)	TargetScan Human	High (predicted)	EID2		-0.608973	-0.322943	-4.30441	3.00396e-05	0.00250531	0.155265	4.21123	2.03328	0.0438821	0.200404
hsa-miR-6505-3p	miR-6505-3p (and other miRNAs w/seed GACUUCU)	TargetScan Human	High (predicted)	FAM234B		-0.608973	-0.322943	-4.30441	3.00396e-05	0.00250531	0.137781	5.93168	2.50666	0.0133116	0.100797
hsa-miR-6505-3p	miR-6505-3p (and other miRNAs w/seed GACUUCU)	TargetScan Human	High (predicted)	NME7	Pyrimidine Deoxyribonucleotides De Novo Biosynthesis I,Pyrimidine Ribonucleotides De Novo Biosynthesis,Pyrimidine Ribonucleotides Interconversion,Salvage Pathways of Pyrimidine Ribonucleotides	-0.608973	-0.322943	-4.30441	3.00396e-05	0.00250531	0.150774	2.9355	1.98193	0.0494115	0.214663
hsa-miR-6505-3p	miR-6505-3p (and other miRNAs w/seed GACUUCU)	TargetScan Human	High (predicted)	PARK7	Glutaryl-CoA Degradation,Mitochondrial Dysfunction,Parkinson's Signaling,Tryptophan Degradation III (Eukaryotic)	-0.608973	-0.322943	-4.30441	3.00396e-05	0.00250531	0.150578	7.72824	1.98582	0.0489737	0.213671
hsa-miR-6505-3p	miR-6505-3p (and other miRNAs w/seed GACUUCU)	TargetScan Human	High (predicted)	PCP4		-0.608973	-0.322943	-4.30441	3.00396e-05	0.00250531	0.393105	4.94478	2.2787	0.0241846	0.141712
hsa-miR-6505-3p	miR-6505-3p (and other miRNAs w/seed GACUUCU)	TargetScan Human	High (predicted)	RPL36A	EIF2 Signaling	-0.608973	-0.322943	-4.30441	3.00396e-05	0.00250531	0.159137	7.43875	2.07955	0.0393596	0.187833
hsa-miR-6505-3p	miR-6505-3p (and other miRNAs w/seed GACUUCU)	TargetScan Human	High (predicted)	THYN1		-0.608973	-0.322943	-4.30441	3.00396e-05	0.00250531	0.18182	5.80404	2.94438	0.00378039	0.0490184
hsa-miR-6505-3p	miR-6505-3p (and other miRNAs w/seed GACUUCU)	TargetScan Human	High (predicted)	USE1		-0.608973	-0.322943	-4.30441	3.00396e-05	0.00250531	0.184608	5.0429	3.05812	0.00266126	0.0400295
hsa-miR-6505-3p	miR-6505-3p (and other miRNAs w/seed GACUUCU)	TargetScan Human	High (predicted)	ZNF584		-0.608973	-0.322943	-4.30441	3.00396e-05	0.00250531	0.213662	3.15732	2.5169	0.0129472	0.0994871
hsa-miR-6505-5p	miR-6505-5p (miRNAs w/seed UGGAAUA)	TargetScan Human	High (predicted)	ATF1	ATM Signaling,CD40 Signaling,Dopamine-DARPP32 Feedback in cAMP Signaling,ERK/MAPK Signaling,LPS-stimulated MAPK Signaling,p38 MAPK Signaling,PI3K Signaling in B Lymphocytes,Protein Kinase A Signaling,Role of BRCA1 in DNA Damage Response	-0.286357	1.53499	-2.96338	0.00353846	0.047598	0.221452	1.89699	2.39371	0.0179815	0.119752
hsa-miR-6505-5p	miR-6505-5p (miRNAs w/seed UGGAAUA)	TargetScan Human	High (predicted)	FAM104B		-0.286357	1.53499	-2.96338	0.00353846	0.047598	0.1577	4.09107	2.91585	0.00412205	0.0516763
hsa-miR-6505-5p	miR-6505-5p (miRNAs w/seed UGGAAUA)	TargetScan Human	High (predicted)	PIGY		-0.286357	1.53499	-2.96338	0.00353846	0.047598	0.134342	5.67114	2.21035	0.0286769	0.157034
hsa-miR-6505-5p	miR-6505-5p (miRNAs w/seed UGGAAUA)	TargetScan Human	High (predicted)	TIMM23	Necroptosis Signaling Pathway,Sirtuin Signaling Pathway	-0.286357	1.53499	-2.96338	0.00353846	0.047598	0.208416	5.51419	4.09088	7.16061e-05	0.00520777
hsa-miR-660-5p	miR-660-5p (and other miRNAs w/seed ACCCAUU)	TargetScan Human	High (predicted)	APOOL		0.154008	4.28348	2.68305	0.00811191	0.0786667	-0.233171	3.29243	-3.21161	0.00163193	0.0303
hsa-miR-660-5p	miR-660-5p (and other miRNAs w/seed ACCCAUU)	TargetScan Human	High (predicted)	ETV1		0.154008	4.28348	2.68305	0.00811191	0.0786667	-0.24871	3.8738	-2.05481	0.0417256	0.194439
hsa-miR-660-5p	miR-660-5p (and other miRNAs w/seed ACCCAUU)	TargetScan Human	High (predicted)	KCNJ2	Dopamine-DARPP32 Feedback in cAMP Signaling	0.154008	4.28348	2.68305	0.00811191	0.0786667	-0.372671	2.92497	-2.64869	0.00899252	0.0813041
hsa-miR-660-5p	miR-660-5p (and other miRNAs w/seed ACCCAUU)	TargetScan Human	High (predicted)	NRCAM		0.154008	4.28348	2.68305	0.00811191	0.0786667	-0.123187	7.50881	-2.06885	0.0403685	0.1903
hsa-miR-660-5p	miR-660-5p (and other miRNAs w/seed ACCCAUU)	TargetScan Human	High (predicted)	OBI1		0.154008	4.28348	2.68305	0.00811191	0.0786667	-0.20257	3.88747	-2.84987	0.00502318	0.0579015
hsa-miR-660-5p	miR-660-5p (and other miRNAs w/seed ACCCAUU)	TargetScan Human	High (predicted)	ZNF503		0.154008	4.28348	2.68305	0.00811191	0.0786667	-0.280676	3.84239	-2.86417	0.0048139	0.0568997
hsa-miR-664a-3p	miR-664-3p (and other miRNAs w/seed AUUCAUU)	TargetScan Human	High (predicted)	ADAM9	Axonal Guidance Signaling	0.344282	3.3144	3.55256	0.000509874	0.015187	-0.333148	3.72826	-3.5011	0.00061909	0.0179741
hsa-miR-664a-3p	miR-664-3p (and other miRNAs w/seed AUUCAUU)	TargetScan Human	High (predicted)	ZBED8		0.344282	3.3144	3.55256	0.000509874	0.015187	-0.265169	2.4261	-2.18518	0.0305109	0.162062
hsa-miR-664a-3p	miR-664-3p (and other miRNAs w/seed AUUCAUU)	TargetScan Human	High (predicted)	MGST1	Apelin Adipocyte Signaling Pathway,Aryl Hydrocarbon Receptor Signaling,Glutathione Redox Reactions I,Glutathione-mediated Detoxification,LPS/IL-1 Mediated Inhibition of RXR Function,NRF2-mediated Oxidative Stress Response,Xenobiotic Metabolism AHR Signaling Pathway,Xenobiotic Metabolism CAR Signaling Pathway,Xenobiotic Metabolism General Signaling Pathway,Xenobiotic Metabolism PXR Signaling Pathw…	0.344282	3.3144	3.55256	0.000509874	0.015187	-0.325321	5.49433	-2.36246	0.0195091	0.125555
hsa-miR-664a-3p	miR-664-3p (and other miRNAs w/seed AUUCAUU)	TargetScan Human	High (predicted)	SIVA1	Breast Cancer Regulation by Stathmin1,CD27 Signaling in Lymphocytes	0.344282	3.3144	3.55256	0.000509874	0.015187	-0.157261	5.35311	-2.52552	0.0126475	0.0983193
hsa-miR-664a-3p	miR-664-3p (and other miRNAs w/seed AUUCAUU)	TargetScan Human	High (predicted)	YES1	Epithelial Adherens Junction Signaling,Fcγ Receptor-mediated Phagocytosis in Macrophages and Monocytes,HER-2 Signaling in Breast Cancer,IL-15 Production,Insulin Secretion Signaling Pathway,Opioid Signaling Pathway,Reelin Signaling in Neurons,Role of Tissue Factor in Cancer,Sperm Motility,Synaptogenesis Signaling Pathway,Systemic Lupus Erythematosus In B Cell Signaling Pathway,Systemic Lupus Eryth…	0.344282	3.3144	3.55256	0.000509874	0.015187	-0.201598	3.96945	-2.40011	0.0176823	0.118423
hsa-miR-6747-3p	miR-6747-3p (and other miRNAs w/seed CCUGCCU)	TargetScan Human	High (predicted)	ABHD11		-0.30954	0.402995	-2.56891	0.011175	0.0960821	0.289621	3.91017	3.64315	0.000376402	0.0132781
hsa-miR-6747-3p	miR-6747-3p (and other miRNAs w/seed CCUGCCU)	TargetScan Human	High (predicted)	APOL2	Maturity Onset Diabetes of Young (MODY) Signaling	-0.30954	0.402995	-2.56891	0.011175	0.0960821	0.300671	6.47576	3.2925	0.00125241	0.0264069
hsa-miR-6747-3p	miR-6747-3p (and other miRNAs w/seed CCUGCCU)	TargetScan Human	High (predicted)	FAM222A		-0.30954	0.402995	-2.56891	0.011175	0.0960821	0.271986	5.08994	2.81358	0.00559241	0.0615259
hsa-miR-6747-3p	miR-6747-3p (and other miRNAs w/seed CCUGCCU)	TargetScan Human	High (predicted)	CCL5	Agranulocyte Adhesion and Diapedesis,CCR5 Signaling in Macrophages,Chemokine Signaling,Communication between Innate and Adaptive Immune Cells,Coronavirus Pathogenesis Pathway,Differential Regulation of Cytokine Production in Intestinal Epithelial Cells by IL-17A and IL-17F,Differential Regulation of Cytokine Production in Macrophages and T Helper Cells by IL-17A and IL-17F,Glucocorticoid Receptor…	-0.30954	0.402995	-2.56891	0.011175	0.0960821	1.2529	-1.2971	3.22019	0.00158719	0.0298356
hsa-miR-6747-3p	miR-6747-3p (and other miRNAs w/seed CCUGCCU)	TargetScan Human	High (predicted)	CREM	cAMP-mediated signaling,Cholecystokinin/Gastrin-mediated Signaling,Dopamine-DARPP32 Feedback in cAMP Signaling,Protein Kinase A Signaling,Systemic Lupus Erythematosus In T Cell Signaling Pathway,Systemic Lupus Erythematosus Signaling	-0.30954	0.402995	-2.56891	0.011175	0.0960821	0.179771	4.13422	1.98415	0.0491613	0.214096
hsa-miR-6747-3p	miR-6747-3p (and other miRNAs w/seed CCUGCCU)	TargetScan Human	High (predicted)	CYCS	Amyotrophic Lateral Sclerosis Signaling,Apoptosis Signaling,CD27 Signaling in Lymphocytes,Ceramide Signaling,Cytotoxic T Lymphocyte-mediated Apoptosis of Target Cells,Death Receptor Signaling,Docosahexaenoic Acid (DHA) Signaling,Granzyme B Signaling,Huntington's Disease Signaling,Induction of Apoptosis by HIV1,Lymphotoxin β Receptor Signaling,Mitochondrial Dysfunction,Molecular Mechanisms of Canc…	-0.30954	0.402995	-2.56891	0.011175	0.0960821	0.170603	6.73357	2.25503	0.0256566	0.147231
hsa-miR-6747-3p	miR-6747-3p (and other miRNAs w/seed CCUGCCU)	TargetScan Human	High (predicted)	DNAJC9	Aldosterone Signaling in Epithelial Cells,NRF2-mediated Oxidative Stress Response,Protein Ubiquitination Pathway	-0.30954	0.402995	-2.56891	0.011175	0.0960821	0.164859	4.56558	2.8994	0.00433169	0.0537575
hsa-miR-6747-3p	miR-6747-3p (and other miRNAs w/seed CCUGCCU)	TargetScan Human	High (predicted)	EIF3I	EIF2 Signaling,mTOR Signaling,Regulation of eIF4 and p70S6K Signaling	-0.30954	0.402995	-2.56891	0.011175	0.0960821	0.145398	6.6517	2.66051	0.00869748	0.0800284
hsa-miR-6747-3p	miR-6747-3p (and other miRNAs w/seed CCUGCCU)	TargetScan Human	High (predicted)	IL11RA	Cardiac Hypertrophy Signaling (Enhanced),Glucocorticoid Receptor Signaling,PI3K/AKT Signaling,STAT3 Pathway	-0.30954	0.402995	-2.56891	0.011175	0.0960821	0.265884	4.00529	3.00565	0.00313286	0.0438926
hsa-miR-6747-3p	miR-6747-3p (and other miRNAs w/seed CCUGCCU)	TargetScan Human	High (predicted)	LAT2	TREM1 Signaling	-0.30954	0.402995	-2.56891	0.011175	0.0960821	0.272846	3.57979	2.20847	0.0288098	0.157554
hsa-miR-6747-3p	miR-6747-3p (and other miRNAs w/seed CCUGCCU)	TargetScan Human	High (predicted)	ORAI2	AMPK Signaling	-0.30954	0.402995	-2.56891	0.011175	0.0960821	0.170264	6.05507	2.05237	0.0419648	0.194953
hsa-miR-6747-3p	miR-6747-3p (and other miRNAs w/seed CCUGCCU)	TargetScan Human	High (predicted)	PCP4L1		-0.30954	0.402995	-2.56891	0.011175	0.0960821	0.279375	4.45815	2.23943	0.0266777	0.15019
hsa-miR-6747-3p	miR-6747-3p (and other miRNAs w/seed CCUGCCU)	TargetScan Human	High (predicted)	PHF23		-0.30954	0.402995	-2.56891	0.011175	0.0960821	0.159224	5.09928	2.28469	0.0238089	0.140615
hsa-miR-6747-3p	miR-6747-3p (and other miRNAs w/seed CCUGCCU)	TargetScan Human	High (predicted)	PSMG2		-0.30954	0.402995	-2.56891	0.011175	0.0960821	0.138024	4.77405	2.16264	0.0322384	0.167275
hsa-miR-6747-3p	miR-6747-3p (and other miRNAs w/seed CCUGCCU)	TargetScan Human	High (predicted)	RP9		-0.30954	0.402995	-2.56891	0.011175	0.0960821	0.273098	3.61543	3.74922	0.000257208	0.0106418
hsa-miR-6747-3p	miR-6747-3p (and other miRNAs w/seed CCUGCCU)	TargetScan Human	High (predicted)	UBE2G2	Hypoxia Signaling in the Cardiovascular System,Protein Ubiquitination Pathway	-0.30954	0.402995	-2.56891	0.011175	0.0960821	0.152887	5.50826	2.83956	0.0051792	0.059258
hsa-miR-6808-3p	miR-6808-3p (miRNAs w/seed UGUGACC)	TargetScan Human	High (predicted)	HSD11B1		-0.334617	0.035403	-2.8088	0.0056332	0.0634877	0.640071	2.09802	2.20937	0.0287623	0.157346
hsa-miR-6808-3p	miR-6808-3p (miRNAs w/seed UGUGACC)	TargetScan Human	High (predicted)	RP9		-0.334617	0.035403	-2.8088	0.0056332	0.0634877	0.273098	3.61543	3.74922	0.000257208	0.0106418
hsa-miR-6827-5p	miR-6827-5p (miRNAs w/seed GGGAGCC)	TargetScan Human	High (predicted)	AARS1	Heparan Sulfate Biosynthesis,Heparan Sulfate Biosynthesis (Late Stages),Triacylglycerol Degradation,tRNA Charging	-0.414674	-1.00332	-2.9121	0.00413703	0.052277	0.114966	7.88971	2.05431	0.041774	0.194576
hsa-miR-6827-5p	miR-6827-5p (miRNAs w/seed GGGAGCC)	TargetScan Human	High (predicted)	BLOC1S1		-0.414674	-1.00332	-2.9121	0.00413703	0.052277	0.207939	6.68254	3.56729	0.000491846	0.0157353
hsa-miR-6827-5p	miR-6827-5p (miRNAs w/seed GGGAGCC)	TargetScan Human	High (predicted)	BYSL		-0.414674	-1.00332	-2.9121	0.00413703	0.052277	0.192802	3.135	2.07603	0.039689	0.188648
hsa-miR-6827-5p	miR-6827-5p (miRNAs w/seed GGGAGCC)	TargetScan Human	High (predicted)	ERG28		-0.414674	-1.00332	-2.9121	0.00413703	0.052277	0.230631	5.58745	4.00455	9.96505e-05	0.00639449
hsa-miR-6827-5p	miR-6827-5p (miRNAs w/seed GGGAGCC)	TargetScan Human	High (predicted)	CEACAM19		-0.414674	-1.00332	-2.9121	0.00413703	0.052277	0.379721	2.92092	3.88873	0.000154045	0.00838659
hsa-miR-6827-5p	miR-6827-5p (miRNAs w/seed GGGAGCC)	TargetScan Human	High (predicted)	FAM89B		-0.414674	-1.00332	-2.9121	0.00413703	0.052277	0.0959581	6.89761	2.26511	0.0250146	0.144645
hsa-miR-6827-5p	miR-6827-5p (miRNAs w/seed GGGAGCC)	TargetScan Human	High (predicted)	INCA1		-0.414674	-1.00332	-2.9121	0.00413703	0.052277	0.240513	1.10002	2.00708	0.0466333	0.207043
hsa-miR-6827-5p	miR-6827-5p (miRNAs w/seed GGGAGCC)	TargetScan Human	High (predicted)	KAT8		-0.414674	-1.00332	-2.9121	0.00413703	0.052277	0.157271	6.01667	3.40212	0.000868235	0.0210687
hsa-miR-6827-5p	miR-6827-5p (miRNAs w/seed GGGAGCC)	TargetScan Human	High (predicted)	LIF	Airway Pathology in Chronic Obstructive Pulmonary Disease,Cardiac Hypertrophy Signaling (Enhanced),ERK5 Signaling,Erythropoietin Signaling Pathway,Hematopoiesis from Pluripotent Stem Cells,Hepatic Cholestasis,HMGB1 Signaling,IL-17 Signaling,Mouse Embryonic Stem Cell Pluripotency,Role of NANOG in Mammalian Embryonic Stem Cell Pluripotency,Role of NFAT in Cardiac Hypertrophy,Role of Pattern Recogni…	-0.414674	-1.00332	-2.9121	0.00413703	0.052277	1.27254	-1.82856	2.32151	0.0216876	0.133075
hsa-miR-6827-5p	miR-6827-5p (miRNAs w/seed GGGAGCC)	TargetScan Human	High (predicted)	LRRC20		-0.414674	-1.00332	-2.9121	0.00413703	0.052277	0.219523	5.9985	2.75955	0.0065493	0.067425
hsa-miR-6827-5p	miR-6827-5p (miRNAs w/seed GGGAGCC)	TargetScan Human	High (predicted)	MFAP4		-0.414674	-1.00332	-2.9121	0.00413703	0.052277	0.408179	1.89787	2.65649	0.00879679	0.0803643
hsa-miR-6827-5p	miR-6827-5p (miRNAs w/seed GGGAGCC)	TargetScan Human	High (predicted)	NIPAL4		-0.414674	-1.00332	-2.9121	0.00413703	0.052277	0.419557	1.90583	2.00843	0.0464885	0.206732
hsa-miR-6827-5p	miR-6827-5p (miRNAs w/seed GGGAGCC)	TargetScan Human	High (predicted)	OSBPL7		-0.414674	-1.00332	-2.9121	0.00413703	0.052277	0.184898	4.87398	2.3595	0.0196569	0.125822
hsa-miR-6827-5p	miR-6827-5p (miRNAs w/seed GGGAGCC)	TargetScan Human	High (predicted)	PA2G4	Bladder Cancer Signaling,Cell Cycle: G1/S Checkpoint Regulation,Chronic Myeloid Leukemia Signaling,Coronavirus Pathogenesis Pathway,Cyclins and Cell Cycle Regulation,Glioma Signaling,Molecular Mechanisms of Cancer,Non-Small Cell Lung Cancer Signaling,Ovarian Cancer Signaling,Pancreatic Adenocarcinoma Signaling,Prostate Cancer Signaling,Small Cell Lung Cancer Signaling	-0.414674	-1.00332	-2.9121	0.00413703	0.052277	0.126434	6.62775	2.55955	0.0115238	0.0933351
hsa-miR-6827-5p	miR-6827-5p (miRNAs w/seed GGGAGCC)	TargetScan Human	High (predicted)	PLAUR	Coagulation System,Glioma Invasiveness Signaling,MSP-RON Signaling In Cancer Cells Pathway,Role of Tissue Factor in Cancer	-0.414674	-1.00332	-2.9121	0.00413703	0.052277	0.547254	2.20546	2.8185	0.00551223	0.0612978
hsa-miR-6827-5p	miR-6827-5p (miRNAs w/seed GGGAGCC)	TargetScan Human	High (predicted)	PPP1R14B	3-phosphoinositide Biosynthesis,3-phosphoinositide Degradation,Breast Cancer Regulation by Stathmin1,Cardiac β-adrenergic Signaling,CDK5 Signaling,D-myo-inositol (1,4,5,6)-Tetrakisphosphate Biosynthesis,D-myo-inositol (3,4,5,6)-tetrakisphosphate Biosynthesis,D-myo-inositol-5-phosphate Metabolism,Dopamine Receptor Signaling,Dopamine-DARPP32 Feedback in cAMP Signaling,ERK/MAPK Signaling,HIPPO signa…	-0.414674	-1.00332	-2.9121	0.00413703	0.052277	0.192018	5.21931	2.92714	0.0039836	0.0505635
hsa-miR-6827-5p	miR-6827-5p (miRNAs w/seed GGGAGCC)	TargetScan Human	High (predicted)	RGS12	cAMP-mediated signaling,G-Protein Coupled Receptor Signaling,Gαi Signaling,Opioid Signaling Pathway	-0.414674	-1.00332	-2.9121	0.00413703	0.052277	0.135567	6.42124	1.98978	0.0485296	0.212178
hsa-miR-6827-5p	miR-6827-5p (miRNAs w/seed GGGAGCC)	TargetScan Human	High (predicted)	RNF122		-0.414674	-1.00332	-2.9121	0.00413703	0.052277	0.595287	1.16606	2.87637	0.00464157	0.055701
hsa-miR-6827-5p	miR-6827-5p (miRNAs w/seed GGGAGCC)	TargetScan Human	High (predicted)	SMARCB1	AMPK Signaling,BEX2 Signaling Pathway,Glucocorticoid Receptor Signaling,Hereditary Breast Cancer Signaling,RAR Activation,Role of BRCA1 in DNA Damage Response	-0.414674	-1.00332	-2.9121	0.00413703	0.052277	0.148079	5.90338	2.58528	0.0107345	0.0896028
hsa-miR-6827-5p	miR-6827-5p (miRNAs w/seed GGGAGCC)	TargetScan Human	High (predicted)	SRA1	Estrogen Receptor Signaling,Glucocorticoid Receptor Signaling,PPAR Signaling,RAR Activation,Xenobiotic Metabolism CAR Signaling Pathway,Xenobiotic Metabolism PXR Signaling Pathway,Xenobiotic Metabolism Signaling	-0.414674	-1.00332	-2.9121	0.00413703	0.052277	0.203186	5.00724	3.70994	0.000296421	0.0115757
hsa-miR-6827-5p	miR-6827-5p (miRNAs w/seed GGGAGCC)	TargetScan Human	High (predicted)	TEX264		-0.414674	-1.00332	-2.9121	0.00413703	0.052277	0.120481	5.85043	2.01119	0.046192	0.205853
hsa-miR-6827-5p	miR-6827-5p (miRNAs w/seed GGGAGCC)	TargetScan Human	High (predicted)	THBS3	Synaptogenesis Signaling Pathway	-0.414674	-1.00332	-2.9121	0.00413703	0.052277	0.55819	2.94685	5.45385	2.12097e-07	0.000130683
hsa-miR-6864-5p	miR-6864-5p (miRNAs w/seed UGAAGGG)	TargetScan Human	High (predicted)	ARRB2	Clathrin-mediated Endocytosis Signaling,IL-8 Signaling,Opioid Signaling Pathway,Role of Tissue Factor in Cancer,Sonic Hedgehog Signaling	-0.523214	-1.47024	-2.85064	0.00497606	0.0590754	0.1271	6.1127	2.3746	0.0189013	0.123285
hsa-miR-6864-5p	miR-6864-5p (miRNAs w/seed UGAAGGG)	TargetScan Human	High (predicted)	BTBD6		-0.523214	-1.47024	-2.85064	0.00497606	0.0590754	0.149101	6.72119	2.64032	0.00920679	0.0825122
hsa-miR-6864-5p	miR-6864-5p (miRNAs w/seed UGAAGGG)	TargetScan Human	High (predicted)	CA14		-0.523214	-1.47024	-2.85064	0.00497606	0.0590754	0.45374	2.46616	2.94308	0.00379538	0.0490411
hsa-miR-6864-5p	miR-6864-5p (miRNAs w/seed UGAAGGG)	TargetScan Human	High (predicted)	CAMK2G	B Cell Receptor Signaling,Breast Cancer Regulation by Stathmin1,Calcium Signaling,cAMP-mediated signaling,Cardiac Hypertrophy Signaling (Enhanced),Chemokine Signaling,CREB Signaling in Neurons,Crosstalk between Dendritic Cells and Natural Killer Cells,Factors Promoting Cardiogenesis in Vertebrates,G-Protein Coupled Receptor Signaling,Glioma Signaling,GM-CSF Signaling,GNRH Signaling,HIF1α Signalin…	-0.523214	-1.47024	-2.85064	0.00497606	0.0590754	0.209328	8.10865	2.2045	0.0290939	0.158483
hsa-miR-6864-5p	miR-6864-5p (miRNAs w/seed UGAAGGG)	TargetScan Human	High (predicted)	CCR5	Breast Cancer Regulation by Stathmin1,CCR5 Signaling in Macrophages,Chemokine Signaling,CREB Signaling in Neurons,Hepatic Fibrosis / Hepatic Stellate Cell Activation,IL-10 Signaling,NF-κB Activation by Viruses,Pathogenesis of Multiple Sclerosis,Role of PI3K/AKT Signaling in the Pathogenesis of Influenza,Th1 and Th2 Activation Pathway,Th1 Pathway,Th2 Pathway	-0.523214	-1.47024	-2.85064	0.00497606	0.0590754	1.14781	-0.920352	2.95606	0.00364875	0.047909
hsa-miR-6864-5p	miR-6864-5p (miRNAs w/seed UGAAGGG)	TargetScan Human	High (predicted)	COMMD7		-0.523214	-1.47024	-2.85064	0.00497606	0.0590754	0.14835	6.02011	2.83782	0.00520604	0.0593558
hsa-miR-6864-5p	miR-6864-5p (miRNAs w/seed UGAAGGG)	TargetScan Human	High (predicted)	CTPS1	Pyrimidine Ribonucleotides De Novo Biosynthesis,Pyrimidine Ribonucleotides Interconversion	-0.523214	-1.47024	-2.85064	0.00497606	0.0590754	0.289537	3.74817	2.99255	0.003262	0.0447343
hsa-miR-6864-5p	miR-6864-5p (miRNAs w/seed UGAAGGG)	TargetScan Human	High (predicted)	ELMOD3		-0.523214	-1.47024	-2.85064	0.00497606	0.0590754	0.13923	4.36168	2.48271	0.0141998	0.104341
hsa-miR-6864-5p	miR-6864-5p (miRNAs w/seed UGAAGGG)	TargetScan Human	High (predicted)	ERAP1		-0.523214	-1.47024	-2.85064	0.00497606	0.0590754	0.245683	3.01145	2.31558	0.0220093	0.134356
hsa-miR-6864-5p	miR-6864-5p (miRNAs w/seed UGAAGGG)	TargetScan Human	High (predicted)	GPR3	Breast Cancer Regulation by Stathmin1,CREB Signaling in Neurons	-0.523214	-1.47024	-2.85064	0.00497606	0.0590754	0.504399	1.87678	2.09923	0.0375695	0.183232
hsa-miR-6864-5p	miR-6864-5p (miRNAs w/seed UGAAGGG)	TargetScan Human	High (predicted)	HLA-DPA1	Allograft Rejection Signaling,Antigen Presentation Pathway,Cdc42 Signaling,MSP-RON Signaling In Macrophages Pathway,OX40 Signaling Pathway,PD-1, PD-L1 cancer immunotherapy pathway,Systemic Lupus Erythematosus In T Cell Signaling Pathway,T Cell Exhaustion Signaling Pathway,Th1 and Th2 Activation Pathway,Th1 Pathway,Th2 Pathway	-0.523214	-1.47024	-2.85064	0.00497606	0.0590754	0.688188	5.04044	3.89547	0.00015073	0.00838644
hsa-miR-6864-5p	miR-6864-5p (miRNAs w/seed UGAAGGG)	TargetScan Human	High (predicted)	IL2RG	Cardiac Hypertrophy Signaling (Enhanced),Crosstalk between Dendritic Cells and Natural Killer Cells,Glucocorticoid Receptor Signaling,iCOS-iCOSL Signaling in T Helper Cells,IL-15 Signaling,IL-2 Signaling,IL-4 Signaling,IL-7 Signaling Pathway,IL-9 Signaling,p70S6K Signaling,PD-1, PD-L1 cancer immunotherapy pathway,PI3K/AKT Signaling,Primary Immunodeficiency Signaling,Role of JAK1 and JAK3 in γc Cy…	-0.523214	-1.47024	-2.85064	0.00497606	0.0590754	0.697979	0.314979	2.97833	0.00340785	0.0458682
hsa-miR-6864-5p	miR-6864-5p (miRNAs w/seed UGAAGGG)	TargetScan Human	High (predicted)	OLR1		-0.523214	-1.47024	-2.85064	0.00497606	0.0590754	0.747045	2.4527	4.48696	1.47792e-05	0.00217552
hsa-miR-6864-5p	miR-6864-5p (miRNAs w/seed UGAAGGG)	TargetScan Human	High (predicted)	PCP4L1		-0.523214	-1.47024	-2.85064	0.00497606	0.0590754	0.279375	4.45815	2.23943	0.0266777	0.15019
hsa-miR-6864-5p	miR-6864-5p (miRNAs w/seed UGAAGGG)	TargetScan Human	High (predicted)	RABL2A		-0.523214	-1.47024	-2.85064	0.00497606	0.0590754	0.199434	4.44072	2.89699	0.00436321	0.0538087
hsa-miR-6864-5p	miR-6864-5p (miRNAs w/seed UGAAGGG)	TargetScan Human	High (predicted)	RABL2B		-0.523214	-1.47024	-2.85064	0.00497606	0.0590754	0.171689	5.21711	3.30048	0.00121979	0.0259827
hsa-miR-6864-5p	miR-6864-5p (miRNAs w/seed UGAAGGG)	TargetScan Human	High (predicted)	RBP5	Acute Phase Response Signaling,RAR Activation,Retinoate Biosynthesis I,Retinoate Biosynthesis II,Retinol Biosynthesis,The Visual Cycle	-0.523214	-1.47024	-2.85064	0.00497606	0.0590754	0.85293	-1.50724	2.75606	0.00661584	0.067897
hsa-miR-6864-5p	miR-6864-5p (miRNAs w/seed UGAAGGG)	TargetScan Human	High (predicted)	SCRN2		-0.523214	-1.47024	-2.85064	0.00497606	0.0590754	0.203614	4.90424	3.00219	0.00316655	0.0441885
hsa-miR-6864-5p	miR-6864-5p (miRNAs w/seed UGAAGGG)	TargetScan Human	High (predicted)	TMEM80		-0.523214	-1.47024	-2.85064	0.00497606	0.0590754	0.351466	4.23772	3.54407	0.000533367	0.0163579
hsa-miR-6864-5p	miR-6864-5p (miRNAs w/seed UGAAGGG)	TargetScan Human	High (predicted)	VDAC1	Mitochondrial Dysfunction,Necroptosis Signaling Pathway,Sirtuin Signaling Pathway	-0.523214	-1.47024	-2.85064	0.00497606	0.0590754	0.157761	7.14606	2.17362	0.0313868	0.164353
hsa-miR-6864-5p	miR-6864-5p (miRNAs w/seed UGAAGGG)	TargetScan Human	High (predicted)	ZFAND2B		-0.523214	-1.47024	-2.85064	0.00497606	0.0590754	0.215066	5.08358	4.24651	3.89815e-05	0.00360275
hsa-miR-6864-5p	miR-6864-5p (miRNAs w/seed UGAAGGG)	TargetScan Human	High (predicted)	ZNF584		-0.523214	-1.47024	-2.85064	0.00497606	0.0590754	0.213662	3.15732	2.5169	0.0129472	0.0994871
hsa-miR-6864-5p	miR-6864-5p (miRNAs w/seed UGAAGGG)	TargetScan Human	High (predicted)	ZNF691		-0.523214	-1.47024	-2.85064	0.00497606	0.0590754	0.208452	3.05169	2.69933	0.00778913	0.0750753
hsa-miR-6882-5p	miR-6882-5p (miRNAs w/seed ACAAGUC)	TargetScan Human	High (predicted)	FAM217B		0.348032	0.209363	3.51522	0.000580876	0.0161483	-0.210696	5.24821	-2.88447	0.00453031	0.055173
hsa-miR-6882-5p	miR-6882-5p (miRNAs w/seed ACAAGUC)	TargetScan Human	High (predicted)	GMFB		0.348032	0.209363	3.51522	0.000580876	0.0161483	-0.249511	6.22178	-3.0325	0.00288264	0.0418826
hsa-miR-6882-5p	miR-6882-5p (miRNAs w/seed ACAAGUC)	TargetScan Human	High (predicted)	GTF2A1	Androgen Signaling,Assembly of RNA Polymerase II Complex,Glucocorticoid Receptor Signaling	0.348032	0.209363	3.51522	0.000580876	0.0161483	-0.690399	0.768084	-3.61166	0.000420807	0.0142868
hsa-miR-6882-5p	miR-6882-5p (miRNAs w/seed ACAAGUC)	TargetScan Human	High (predicted)	SLC10A7		0.348032	0.209363	3.51522	0.000580876	0.0161483	-0.224217	1.09655	-2.01599	0.0456818	0.204511
hsa-miR-708-3p	miR-708-3p (miRNAs w/seed AACUAGA)	TargetScan Human	High (predicted)	SPRED1		0.187689	5.31348	2.98988	0.00326136	0.046148	-0.175251	5.31088	-2.23948	0.0266742	0.15019
hsa-miR-876-3p	miR-876-3p (miRNAs w/seed GGUGGUU)	TargetScan Human	High (predicted)	ACAA2	Fatty Acid β-oxidation I,Glutaryl-CoA Degradation,Isoleucine Degradation I,Ketogenesis,Ketolysis,Mevalonate Pathway I,Superpathway of Cholesterol Biosynthesis,Superpathway of Geranylgeranyldiphosphate Biosynthesis I (via Mevalonate),Tryptophan Degradation III (Eukaryotic)	0.344259	3.70956	2.59943	0.010268	0.0901418	-0.218764	5.32231	-2.7476	0.00678007	0.0689446
hsa-miR-876-3p	miR-876-3p (miRNAs w/seed GGUGGUU)	TargetScan Human	High (predicted)	C22orf39		0.344259	3.70956	2.59943	0.010268	0.0901418	-0.109385	5.49288	-2.20969	0.0287233	0.157184
hsa-miR-876-3p	miR-876-3p (miRNAs w/seed GGUGGUU)	TargetScan Human	High (predicted)	DCTN5		0.344259	3.70956	2.59943	0.010268	0.0901418	-0.328585	5.25983	-4.1005	6.89975e-05	0.00517046
hsa-miR-876-3p	miR-876-3p (miRNAs w/seed GGUGGUU)	TargetScan Human	High (predicted)	TOGARAM1		0.344259	3.70956	2.59943	0.010268	0.0901418	-0.232659	3.83635	-2.60193	0.0102497	0.0877722
hsa-miR-876-3p	miR-876-3p (miRNAs w/seed GGUGGUU)	TargetScan Human	High (predicted)	FAT1		0.344259	3.70956	2.59943	0.010268	0.0901418	-0.202447	5.47014	-2.07774	0.0395283	0.188368
hsa-miR-876-3p	miR-876-3p (miRNAs w/seed GGUGGUU)	TargetScan Human	High (predicted)	GNAI3	Agranulocyte Adhesion and Diapedesis,Androgen Signaling,Apelin Adipocyte Signaling Pathway,Apelin Cardiomyocyte Signaling Pathway,Apelin Endothelial Signaling Pathway,Axonal Guidance Signaling,cAMP-mediated signaling,Cardiac Hypertrophy Signaling,Cardiac Hypertrophy Signaling (Enhanced),CCR3 Signaling in Eosinophils,CCR5 Signaling in Macrophages,Chemokine Signaling,Corticotropin Releasing Hormone…	0.344259	3.70956	2.59943	0.010268	0.0901418	-0.143326	4.54094	-2.35538	0.0198677	0.126617
hsa-miR-876-3p	miR-876-3p (miRNAs w/seed GGUGGUU)	TargetScan Human	High (predicted)	HOPX		0.344259	3.70956	2.59943	0.010268	0.0901418	-0.202924	6.91194	-2.15782	0.0326186	0.168556
hsa-miR-876-3p	miR-876-3p (miRNAs w/seed GGUGGUU)	TargetScan Human	High (predicted)	JAG2	Notch Signaling,Regulation Of The Epithelial Mesenchymal Transition In Development Pathway,Regulation of the Epithelial-Mesenchymal Transition Pathway,Th1 and Th2 Activation Pathway,Th2 Pathway	0.344259	3.70956	2.59943	0.010268	0.0901418	-0.294234	5.26435	-3.67485	0.000336193	0.0122921
hsa-miR-876-3p	miR-876-3p (miRNAs w/seed GGUGGUU)	TargetScan Human	High (predicted)	OLFM3		0.344259	3.70956	2.59943	0.010268	0.0901418	-0.458991	3.44413	-3.01439	0.00304939	0.0432478
hsa-miR-876-3p	miR-876-3p (miRNAs w/seed GGUGGUU)	TargetScan Human	High (predicted)	WNT6	Axonal Guidance Signaling,Basal Cell Carcinoma Signaling,Cardiac Hypertrophy Signaling (Enhanced),Colorectal Cancer Metastasis Signaling,Factors Promoting Cardiogenesis in Vertebrates,Glioblastoma Multiforme Signaling,Hepatic Fibrosis Signaling Pathway,HOTAIR Regulatory Pathway,Human Embryonic Stem Cell Pluripotency,Molecular Mechanisms of Cancer,Ovarian Cancer Signaling,PCP pathway,Regulation Of…	0.344259	3.70956	2.59943	0.010268	0.0901418	-0.578721	-0.00243558	-3.04002	0.00281597	0.0413473
hsa-miR-876-3p	miR-876-3p (miRNAs w/seed GGUGGUU)	TargetScan Human	High (predicted)	ZNF808		0.344259	3.70956	2.59943	0.010268	0.0901418	-0.712703	-0.300125	-3.23693	0.00150297	0.029179
hsa-miR-95-3p	miR-95-3p (miRNAs w/seed UCAACGG)	TargetScan Human	High (predicted)	JCAD		0.367788	8.5648	4.62894	7.8819e-06	0.00105879	-0.293681	5.60429	-3.3714	0.000962971	0.0224715
hsa-miR-95-3p	miR-95-3p (miRNAs w/seed UCAACGG)	TargetScan Human	High (predicted)	STK32A		0.367788	8.5648	4.62894	7.8819e-06	0.00105879	-0.662792	-1.34222	-2.0637	0.0408613	0.191754
hsa-miR-9-5p	miR-9-5p (and other miRNAs w/seed CUUUGGU)	TargetScan Human	High (predicted)	ANK2		0.126838	17.5077	2.93978	0.00380329	0.0495617	-0.139766	8.29884	-2.58338	0.0107909	0.0899834
hsa-miR-9-5p	miR-9-5p (and other miRNAs w/seed CUUUGGU)	TargetScan Human	High (predicted)	AP3B1	Clathrin-mediated Endocytosis Signaling,Virus Entry via Endocytic Pathways	0.126838	17.5077	2.93978	0.00380329	0.0495617	-0.173577	4.22405	-2.59025	0.0105876	0.0891823
hsa-miR-9-5p	miR-9-5p (and other miRNAs w/seed CUUUGGU)	TarBase,miRecords	Experimentally Observed	BACE1	Amyloid Processing,Mitochondrial Dysfunction,Neuroinflammation Signaling Pathway	0.126838	17.5077	2.93978	0.00380329	0.0495617	-0.121261	6.95963	-2.59578	0.0104264	0.0883024
hsa-miR-9-5p	miR-9-5p (and other miRNAs w/seed CUUUGGU)	TargetScan Human	High (predicted)	BBX		0.126838	17.5077	2.93978	0.00380329	0.0495617	-0.250838	5.15092	-3.777	0.000232494	0.0101938
hsa-miR-9-5p	miR-9-5p (and other miRNAs w/seed CUUUGGU)	TargetScan Human	High (predicted)	DOK6	GDNF Family Ligand-Receptor Interactions	0.126838	17.5077	2.93978	0.00380329	0.0495617	-0.288304	4.43486	-2.28494	0.0237937	0.140615
hsa-miR-9-5p	miR-9-5p (and other miRNAs w/seed CUUUGGU)	TargetScan Human	High (predicted)	KCNJ2	Dopamine-DARPP32 Feedback in cAMP Signaling	0.126838	17.5077	2.93978	0.00380329	0.0495617	-0.372671	2.92497	-2.64869	0.00899252	0.0813041
hsa-miR-9-5p	miR-9-5p (and other miRNAs w/seed CUUUGGU)	TargetScan Human	High (predicted)	MAEA		0.126838	17.5077	2.93978	0.00380329	0.0495617	-0.0926707	5.88577	-1.99045	0.0484549	0.211963
hsa-miR-9-5p	miR-9-5p (and other miRNAs w/seed CUUUGGU)	TargetScan Human	High (predicted)	MAGT1		0.126838	17.5077	2.93978	0.00380329	0.0495617	-0.212542	3.9891	-2.29055	0.0234578	0.139274
hsa-miR-9-5p	miR-9-5p (and other miRNAs w/seed CUUUGGU)	TargetScan Human	High (predicted)	PDK4	Glucocorticoid Receptor Signaling,Reelin Signaling in Neurons,Senescence Pathway	0.126838	17.5077	2.93978	0.00380329	0.0495617	-0.595282	5.50442	-3.96696	0.000115122	0.00711957
hsa-miR-9-5p	miR-9-5p (and other miRNAs w/seed CUUUGGU)	miRecords	Experimentally Observed	REST	HOTAIR Regulatory Pathway,Huntington's Disease Signaling,Role of Oct4 in Mammalian Embryonic Stem Cell Pluripotency,Transcriptional Regulatory Network in Embryonic Stem Cells	0.126838	17.5077	2.93978	0.00380329	0.0495617	-0.277599	2.21614	-2.85834	0.00489816	0.0573475
hsa-miR-9-5p	miR-9-5p (and other miRNAs w/seed CUUUGGU)	TargetScan Human	High (predicted)	RHOA	Actin Cytoskeleton Signaling,Actin Nucleation by ARP-WASP Complex,Axonal Guidance Signaling,Breast Cancer Regulation by Stathmin1,Cardiac Hypertrophy Signaling,Cardiac Hypertrophy Signaling (Enhanced),CCR3 Signaling in Eosinophils,Chemokine Signaling,Cholecystokinin/Gastrin-mediated Signaling,Colorectal Cancer Metastasis Signaling,CXCR4 Signaling,Endocannabinoid Cancer Inhibition Pathway,Endocann…	0.126838	17.5077	2.93978	0.00380329	0.0495617	-0.175599	7.69737	-3.60944	0.000424123	0.0143409
hsa-miR-9-5p	miR-9-5p (and other miRNAs w/seed CUUUGGU)	TargetScan Human	High (predicted)	RNF150		0.126838	17.5077	2.93978	0.00380329	0.0495617	-0.560898	0.881294	-2.80468	0.00574073	0.0621864
hsa-miR-9-5p	miR-9-5p (and other miRNAs w/seed CUUUGGU)	TargetScan Human	High (predicted)	SCRIB	HIPPO signaling	0.126838	17.5077	2.93978	0.00380329	0.0495617	-0.160175	7.16398	-2.3624	0.0195097	0.125555
hsa-miR-9-5p	miR-9-5p (and other miRNAs w/seed CUUUGGU)	TargetScan Human	High (predicted)	SHC2	Adrenomedullin signaling pathway,Endothelin-1 Signaling,Estrogen Receptor Signaling,Renin-Angiotensin Signaling,Synaptogenesis Signaling Pathway,Systemic Lupus Erythematosus In B Cell Signaling Pathway	0.126838	17.5077	2.93978	0.00380329	0.0495617	-0.245822	6.64191	-2.99763	0.00321138	0.0443357
hsa-miR-9-5p	miR-9-5p (and other miRNAs w/seed CUUUGGU)	TargetScan Human	High (predicted)	TINAGL1		0.126838	17.5077	2.93978	0.00380329	0.0495617	-0.492722	4.32669	-3.46978	0.000689696	0.0188095
hsa-miR-9-5p	miR-9-5p (and other miRNAs w/seed CUUUGGU)	TargetScan Human	High (predicted)	XKR4		0.126838	17.5077	2.93978	0.00380329	0.0495617	-0.739717	-1.11328	-2.52984	0.0124995	0.097768
hsa-miR-9-5p	miR-9-5p (and other miRNAs w/seed CUUUGGU)	TargetScan Human	High (predicted)	YPEL2		0.126838	17.5077	2.93978	0.00380329	0.0495617	-0.259348	5.3479	-3.7893	0.000222286	0.00999447
hsa-miR-96-5p	miR-96-5p (and other miRNAs w/seed UUGGCAC)	TargetScan Human	High (predicted)	FAM216A		-0.397626	-0.183182	-2.5589	0.0114878	0.0967761	0.213986	4.06181	2.53533	0.0123137	0.0970304
hsa-miR-96-5p	miR-96-5p (and other miRNAs w/seed UUGGCAC)	TargetScan Human	High (predicted)	CMTM7		-0.397626	-0.183182	-2.5589	0.0114878	0.0967761	0.367758	1.70709	2.87457	0.00466667	0.0557721
hsa-miR-96-5p	miR-96-5p (and other miRNAs w/seed UUGGCAC)	TargetScan Human	High (predicted)	CYRIB		-0.397626	-0.183182	-2.5589	0.0114878	0.0967761	0.150744	4.97585	2.08218	0.0391149	0.187202
hsa-miR-96-5p	miR-96-5p (and other miRNAs w/seed UUGGCAC)	TargetScan Human	High (predicted)	FHL1		-0.397626	-0.183182	-2.5589	0.0114878	0.0967761	0.12989	7.34334	2.43278	0.0162233	0.112221
hsa-miR-96-5p	miR-96-5p (and other miRNAs w/seed UUGGCAC)	TargetScan Human	High (predicted)	LPAR6	Breast Cancer Regulation by Stathmin1,CREB Signaling in Neurons,eNOS Signaling,Gustation Pathway,Gα12/13 Signaling,RhoA Signaling	-0.397626	-0.183182	-2.5589	0.0114878	0.0967761	0.294665	2.34664	2.12782	0.0350745	0.176071
hsa-miR-96-5p	miR-96-5p (and other miRNAs w/seed UUGGCAC)	TargetScan Human	High (predicted)	LRRC4		-0.397626	-0.183182	-2.5589	0.0114878	0.0967761	0.27271	5.76149	3.02689	0.0029334	0.042178
hsa-miR-96-5p	miR-96-5p (and other miRNAs w/seed UUGGCAC)	TargetScan Human	High (predicted)	MAP2K3	Acute Myeloid Leukemia Signaling,Acute Phase Response Signaling,Adrenomedullin signaling pathway,AMPK Signaling,B Cell Receptor Signaling,Cardiac Hypertrophy Signaling,Cardiac Hypertrophy Signaling (Enhanced),CD27 Signaling in Lymphocytes,CD40 Signaling,Cholecystokinin/Gastrin-mediated Signaling,Endocannabinoid Cancer Inhibition Pathway,Endocannabinoid Developing Neuron Pathway,ErbB Signaling,Fc …	-0.397626	-0.183182	-2.5589	0.0114878	0.0967761	0.263544	4.52154	2.70752	0.00760882	0.0739948
hsa-miR-96-5p	miR-96-5p (and other miRNAs w/seed UUGGCAC)	TargetScan Human	High (predicted)	MRPL48		-0.397626	-0.183182	-2.5589	0.0114878	0.0967761	0.296215	4.61529	4.38822	2.21064e-05	0.00257176
hsa-miR-96-5p	miR-96-5p (and other miRNAs w/seed UUGGCAC)	miRecords	Experimentally Observed	ODF2		-0.397626	-0.183182	-2.5589	0.0114878	0.0967761	0.119394	4.22666	2.04113	0.0430844	0.198053
hsa-miR-96-5p	miR-96-5p (and other miRNAs w/seed UUGGCAC)	TargetScan Human	High (predicted)	SLC10A3		-0.397626	-0.183182	-2.5589	0.0114878	0.0967761	0.142977	3.39361	2.03932	0.0432668	0.198617
hsa-miR-96-5p	miR-96-5p (and other miRNAs w/seed UUGGCAC)	TargetScan Human	High (predicted)	SLC35A1		-0.397626	-0.183182	-2.5589	0.0114878	0.0967761	0.210833	4.28032	2.73478	0.0070358	0.0705531
hsa-miR-96-5p	miR-96-5p (and other miRNAs w/seed UUGGCAC)	TargetScan Human	High (predicted)	SLC6A9		-0.397626	-0.183182	-2.5589	0.0114878	0.0967761	0.223983	5.02233	2.10076	0.037424	0.182791
hsa-miR-96-5p	miR-96-5p (and other miRNAs w/seed UUGGCAC)	TargetScan Human	High (predicted)	TMEM150A		-0.397626	-0.183182	-2.5589	0.0114878	0.0967761	0.195386	3.59258	3.07319	0.00253849	0.0390298
hsa-miR-96-5p	miR-96-5p (and other miRNAs w/seed UUGGCAC)	TargetScan Human	High (predicted)	ZCCHC3		-0.397626	-0.183182	-2.5589	0.0114878	0.0967761	0.106797	4.836	2.1556	0.0327951	0.169071
hsa-miR-99b-5p	miR-100-5p (and other miRNAs w/seed ACCCGUA)	TargetScan Human	High (predicted)	BAZ2A		0.165459	12.0369	3.33358	0.00107946	0.0230839	-0.158372	5.60638	-3.29564	0.00123948	0.0263346
hsa-miR-99b-5p	miR-100-5p (and other miRNAs w/seed ACCCGUA)	TargetScan Human	High (predicted)	CTDSPL		0.165459	12.0369	3.33358	0.00107946	0.0230839	-0.187992	4.94468	-2.23419	0.0270284	0.151549
hsa-miR-99b-5p	miR-100-5p (and other miRNAs w/seed ACCCGUA)	Ingenuity Expert Findings,TargetScan Human,miRecords	Experimentally Observed,Moderate (predicted)	IGF1R	Cardiac Hypertrophy Signaling,Cardiac Hypertrophy Signaling (Enhanced),CREB Signaling in Neurons,EIF2 Signaling,Estrogen Receptor Signaling,Estrogen-Dependent Breast Cancer Signaling,Glioblastoma Multiforme Signaling,Glioma Signaling,Growth Hormone Signaling,Hepatic Fibrosis / Hepatic Stellate Cell Activation,Huntington's Disease Signaling,IGF-1 Signaling,IL-15 Production,NF-κB Signaling,PTEN Sig…	0.165459	12.0369	3.33358	0.00107946	0.0230839	-0.154259	5.70694	-2.4999	0.0135571	0.101868
hsa-miR-99b-5p	miR-100-5p (and other miRNAs w/seed ACCCGUA)	miRecords	Experimentally Observed	PLK1	Cell Cycle: G2/M DNA Damage Checkpoint Regulation,Kinetochore Metaphase Signaling Pathway,Mitotic Roles of Polo-Like Kinase,Pyridoxal 5'-phosphate Salvage Pathway,Role of BRCA1 in DNA Damage Response,Role of CHK Proteins in Cell Cycle Checkpoint Control,Salvage Pathways of Pyrimidine Ribonucleotides	0.165459	12.0369	3.33358	0.00107946	0.0230839	-0.223327	1.73516	-2.07054	0.040207	0.189853
hsa-miR-99b-5p	miR-100-5p (and other miRNAs w/seed ACCCGUA)	TargetScan Human	High (predicted)	PPFIA3	3-phosphoinositide Biosynthesis,3-phosphoinositide Degradation,D-myo-inositol (1,4,5,6)-Tetrakisphosphate Biosynthesis,D-myo-inositol (3,4,5,6)-tetrakisphosphate Biosynthesis,D-myo-inositol-5-phosphate Metabolism,Superpathway of Inositol Phosphate Compounds	0.165459	12.0369	3.33358	0.00107946	0.0230839	-0.206726	7.14124	-2.82018	0.00548474	0.0611146
hsa-miR-99b-5p	miR-100-5p (and other miRNAs w/seed ACCCGUA)	Ingenuity Expert Findings,TargetScan Human	Experimentally Observed,High (predicted)	SMARCA5	Sirtuin Signaling Pathway	0.165459	12.0369	3.33358	0.00107946	0.0230839	-0.140007	5.76826	-3.23737	0.0015008	0.029179
Credit: Columns A to F generated using IPA microRNA Target Filiter

## Sheet: ST 3B
Supplemental Table 3B Differentially expressed miRNA comparing AD vs. cognitively normal controls (FDR adjusted p-value less than 0.1) from the IFG with its targets (experimentally observed or predicted with high confidence) differentially expressed in opposite direction in the paired mRNA-Seq data (p < 0.05)
ID	Symbol	Source	Confidence	Symbol	Pathway	miRNA-Seq					mRNA-Seq
ID	Symbol	Source	Confidence	Symbol		logFC	AveExpr	t	P.Value	adj.P.Val	logFC	AveExpr	t	P.Value	adj.P.Val
hsa-miR-132-5p	miR-132-5p (miRNAs w/seed CCGUGGC)	TargetScan Human	High (predicted)	ANKH	Osteoarthritis Pathway	-0.740963	7.40309	-5.49759	1.61107e-07	6.71817e-05	0.151828	7.15719	3.424	0.000806175	0.240992
hsa-miR-132-5p	miR-132-5p (miRNAs w/seed CCGUGGC)	TargetScan Human	High (predicted)	AP5S1		-0.740963	7.40309	-5.49759	1.61107e-07	6.71817e-05	0.178019	3.51932	2.09055	0.0383452	0.517848
hsa-miR-132-3p	miR-132-3p (and other miRNAs w/seed AACAGUC)	TargetScan Human	High (predicted)	FOLR2		-0.790471	7.72299	-4.9698	1.80315e-06	0.000501276	0.670343	2.33929	3.20218	0.00168296	0.281368
hsa-miR-212-5p	miR-212-5p (miRNAs w/seed CCUUGGC)	TargetScan Human	High (predicted)	HS6ST1	Chondroitin Sulfate Biosynthesis,Chondroitin Sulfate Biosynthesis (Late Stages),Dermatan Sulfate Biosynthesis,Dermatan Sulfate Biosynthesis (Late Stages),Heparan Sulfate Biosynthesis,Heparan Sulfate Biosynthesis (Late Stages),LPS/IL-1 Mediated Inhibition of RXR Function,Xenobiotic Metabolism CAR Signaling Pathway,Xenobiotic Metabolism PXR Signaling Pathway,Xenobiotic Metabolism Signaling	-0.899739	5.65174	-5.6347	8.39467e-08	6.71817e-05	0.14625	7.84226	2.02391	0.0448495	0.544626
hsa-miR-132-5p	miR-132-5p (miRNAs w/seed CCGUGGC)	TargetScan Human	High (predicted)	IGSF3		-0.740963	7.40309	-5.49759	1.61107e-07	6.71817e-05	0.257105	3.56441	2.03731	0.0434712	0.537686
hsa-miR-132-5p	miR-132-5p (miRNAs w/seed CCGUGGC)	TargetScan Human	High (predicted)	MYH11	Actin Cytoskeleton Signaling,Agranulocyte Adhesion and Diapedesis,Calcium Signaling,Cellular Effects of Sildenafil (Viagra),Epithelial Adherens Junction Signaling,Hepatic Fibrosis / Hepatic Stellate Cell Activation,ILK Signaling,Tight Junction Signaling	-0.740963	7.40309	-5.49759	1.61107e-07	6.71817e-05	1.1016	1.91358	3.13359	0.00210257	0.281368
hsa-miR-212-5p	miR-212-5p (miRNAs w/seed CCUUGGC)	TargetScan Human	High (predicted)	NFYC		-0.899739	5.65174	-5.6347	8.39467e-08	6.71817e-05	0.164507	5.77076	3.14765	0.00200505	0.281368
hsa-miR-132-5p	miR-132-5p (miRNAs w/seed CCGUGGC)	TargetScan Human	High (predicted)	PIK3R2	14-3-3-mediated Signaling,3-phosphoinositide Biosynthesis,Actin Cytoskeleton Signaling,Acute Myeloid Leukemia Signaling,Acute Phase Response Signaling,Adrenomedullin signaling pathway,Aldosterone Signaling in Epithelial Cells,AMPK Signaling,Amyotrophic Lateral Sclerosis Signaling,Angiopoietin Signaling,Antiproliferative Role of Somatostatin Receptor 2,Apelin Cardiomyocyte Signaling Pathway,Apelin…	-0.740963	7.40309	-5.49759	1.61107e-07	6.71817e-05	0.13444	7.07821	2.13039	0.0348582	0.51101
hsa-miR-132-3p	miR-132-3p (and other miRNAs w/seed AACAGUC)	TargetScan Human	High (predicted)	PNKD		-0.790471	7.72299	-4.9698	1.80315e-06	0.000501276	0.173697	7.6805	2.55374	0.011709	0.419296
hsa-miR-132-5p	miR-132-5p (miRNAs w/seed CCGUGGC)	TargetScan Human	High (predicted)	RAB43		-0.740963	7.40309	-5.49759	1.61107e-07	6.71817e-05	0.289952	4.20006	2.60899	0.0100503	0.403917
hsa-miR-212-5p	miR-212-5p (miRNAs w/seed CCUUGGC)	TargetScan Human	High (predicted)	RAB43		-0.899739	5.65174	-5.6347	8.39467e-08	6.71817e-05	0.289952	4.20006	2.60899	0.0100503	0.403917
hsa-miR-132-3p	miR-132-3p (and other miRNAs w/seed AACAGUC)	Ingenuity Expert Findings,TargetScan Human	Experimentally Observed,High (predicted)	RB1	Adipogenesis pathway,Antiproliferative Role of TOB in T Cell Signaling,Aryl Hydrocarbon Receptor Signaling,Bladder Cancer Signaling,Cell Cycle Regulation by BTG Family Proteins,Cell Cycle: G1/S Checkpoint Regulation,Chronic Myeloid Leukemia Signaling,Coronavirus Pathogenesis Pathway,Cyclins and Cell Cycle Regulation,Estrogen-mediated S-phase Entry,Ferroptosis Signaling Pathway,Glioblastoma Multif…	-0.790471	7.72299	-4.9698	1.80315e-06	0.000501276	0.164848	4.07961	2.06467	0.0407682	0.530689
hsa-miR-132-3p	miR-132-3p (and other miRNAs w/seed AACAGUC)	TargetScan Human	High (predicted)	SAP30L	Adipogenesis pathway	-0.790471	7.72299	-4.9698	1.80315e-06	0.000501276	0.189782	5.63099	2.74186	0.00689335	0.37233
hsa-miR-132-5p	miR-132-5p (miRNAs w/seed CCGUGGC)	TargetScan Human	High (predicted)	UBE2L3	Hypoxia Signaling in the Cardiovascular System,Protein Ubiquitination Pathway	-0.740963	7.40309	-5.49759	1.61107e-07	6.71817e-05	0.0916857	7.56967	2.45381	0.0153417	0.431127
Credit: Columns A to F generated using IPA microRNA Target Filiter

## Sheet: ST 3C
Supplemental Table 3C Differentially expressed miRNA comparing AD vs. cognitively normal controls (FDR adjusted p-value less than 0.1) from the STG with its targets (experimentally observed or predicted with high confidence) in opposite direction in the paired mRNA-Seq data
ID	Symbol	Expr Log Ratio	Source	Confidence	Symbol	Expr Log Ratio	Pathway
hsa-let-7g-5p	let-7a-5p (and other miRNAs w/seed GAGGUAG)	0.193	TargetScan Human	High (predicted)	ADRB2	-0.26	AMPK Signaling,Breast Cancer Regulation by Stathmin1,cAMP-mediated signaling,Cardiac Hypertrophy Signaling,Cardiac Hypertrophy Signaling (Enhanced),CREB Signaling in Neurons,G-Protein Coupled Receptor Signaling,Glucocorticoid Receptor Signaling,GPCR-Mediated Integration of Enteroendocrine Signaling Exemplified by an L Cell,GÎ±s Signaling,Myc Mediated Apoptosis Signaling
hsa-let-7g-5p	let-7a-5p (and other miRNAs w/seed GAGGUAG)	0.193	TargetScan Human	High (predicted)	ADRB3	-0.025	AMPK Signaling,Breast Cancer Regulation by Stathmin1,cAMP-mediated signaling,Cardiac Hypertrophy Signaling,CREB Signaling in Neurons,G-Protein Coupled Receptor Signaling,GPCR-Mediated Integration of Enteroendocrine Signaling Exemplified by an L Cell,GÎ±s Signaling,Myc Mediated Apoptosis Signaling,Nitric Oxide Signaling in the Cardiovascular System,White Adipose Tissue Browning Pathway
hsa-let-7g-5p	let-7a-5p (and other miRNAs w/seed GAGGUAG)	0.193	TargetScan Human,miRecords	Experimentally Observed,High (predicted)	AGO4	-0.158	EIF2 Signaling,HOTAIR Regulatory Pathway,Inhibition of ARE-Mediated mRNA Degradation Pathway,Insulin Secretion Signaling Pathway,Regulation of eIF4 and p70S6K Signaling
hsa-let-7g-5p	let-7a-5p (and other miRNAs w/seed GAGGUAG)	0.193	TarBase	Experimentally Observed	ANAPC1	-0.125	Kinetochore Metaphase Signaling Pathway,Mitotic Roles of Polo-Like Kinase,Protein Kinase A Signaling,Protein Ubiquitination Pathway,Senescence Pathway
hsa-let-7g-5p	let-7a-5p (and other miRNAs w/seed GAGGUAG)	0.193	TargetScan Human	High (predicted),Moderate (predicted)	ARHGAP8/PRR5-ARHGAP8	-0.394	Leukocyte Extravasation Signaling,mTOR Signaling,RhoA Signaling,RhoGDI Signaling
hsa-let-7g-5p	let-7a-5p (and other miRNAs w/seed GAGGUAG)	0.193	TargetScan Human	High (predicted)	ARID3B	-0.039
hsa-let-7g-5p	let-7a-5p (and other miRNAs w/seed GAGGUAG)	0.193	TarBase	Experimentally Observed	ATP6V0A1	-0.128	Iron homeostasis signaling pathway,Phagosome Maturation,Role of MAPK Signaling in Promoting the Pathogenesis of Influenza
hsa-let-7g-5p	let-7a-5p (and other miRNAs w/seed GAGGUAG)	0.193	TargetScan Human	High (predicted)	ATPAF1	-0.113	Mitochondrial Dysfunction,Oxidative Phosphorylation
hsa-let-7g-5p	let-7a-5p (and other miRNAs w/seed GAGGUAG)	0.193	TargetScan Human	High (predicted)	BACH1	-0.034	NRF2-mediated Oxidative Stress Response
hsa-let-7g-5p	let-7a-5p (and other miRNAs w/seed GAGGUAG)	0.193	Ingenuity Expert Findings,TargetScan Human	Experimentally Observed,Moderate (predicted)	BCL2L1	-0.113	Amyotrophic Lateral Sclerosis Signaling,Apoptosis Signaling,B Cell Receptor Signaling,CD27 Signaling in Lymphocytes,Chronic Myeloid Leukemia Signaling,Colorectal Cancer Metastasis Signaling,Docosahexaenoic Acid (DHA) Signaling,Erythropoietin Signaling Pathway,Glucocorticoid Receptor Signaling,GM-CSF Signaling,Huntington's Disease Signaling,IL-15 Signaling,IL-8 Signaling,Induction of Apoptosis by …
hsa-let-7g-5p	let-7a-5p (and other miRNAs w/seed GAGGUAG)	0.193	TargetScan Human,miRecords	Experimentally Observed,Moderate (predicted)	BCL7A	-0.053
hsa-let-7g-5p	let-7a-5p (and other miRNAs w/seed GAGGUAG)	0.193	TargetScan Human	High (predicted)	BEGAIN	-0.164
hsa-let-7g-5p	let-7a-5p (and other miRNAs w/seed GAGGUAG)	0.193	TargetScan Human	High (predicted)	BEND4	-0.104
hsa-let-7g-5p	let-7a-5p (and other miRNAs w/seed GAGGUAG)	0.193	miRecords	Experimentally Observed	BMP2K	-0.084
hsa-let-7g-5p	let-7a-5p (and other miRNAs w/seed GAGGUAG)	0.193	TargetScan Human	High (predicted)	BSDC1	-0.075
hsa-let-7g-5p	let-7a-5p (and other miRNAs w/seed GAGGUAG)	0.193	Ingenuity Expert Findings	Experimentally Observed	BSG	-0.157
hsa-let-7g-5p	let-7a-5p (and other miRNAs w/seed GAGGUAG)	0.193	TargetScan Human	High (predicted)	BZW1	-0.039
hsa-let-7g-5p	let-7a-5p (and other miRNAs w/seed GAGGUAG)	0.193	TargetScan Human	High (predicted)	C20orf194	-0.105
hsa-let-7g-5p	let-7a-5p (and other miRNAs w/seed GAGGUAG)	0.193	TargetScan Human	High (predicted)	C5orf51	-0.212
hsa-let-7g-5p	let-7a-5p (and other miRNAs w/seed GAGGUAG)	0.193	TarBase	Experimentally Observed	CALCOCO2	-0.203
hsa-let-7g-5p	let-7a-5p (and other miRNAs w/seed GAGGUAG)	0.193	TarBase	Experimentally Observed	CAPG	0
hsa-let-7g-5p	let-7a-5p (and other miRNAs w/seed GAGGUAG)	0.193	TargetScan Human,miRecords	Experimentally Observed,High (predicted)	CASP3	-0.028	Adrenomedullin signaling pathway,Amyotrophic Lateral Sclerosis Signaling,Apoptosis Signaling,BAG2 Signaling Pathway,CD27 Signaling in Lymphocytes,Colorectal Cancer Metastasis Signaling,Coronavirus Pathogenesis Pathway,Cytotoxic T Lymphocyte-mediated Apoptosis of Target Cells,Death Receptor Signaling,Docosahexaenoic Acid (DHA) Signaling,Endocannabinoid Cancer Inhibition Pathway,Endoplasmic Reticul…
hsa-let-7g-5p	let-7a-5p (and other miRNAs w/seed GAGGUAG)	0.193	TargetScan Human	High (predicted)	CDC34	-0.005	Antiproliferative Role of TOB in T Cell Signaling,Hypoxia Signaling in the Cardiovascular System,NRF2-mediated Oxidative Stress Response,Protein Ubiquitination Pathway
hsa-let-7g-5p	let-7a-5p (and other miRNAs w/seed GAGGUAG)	0.193	TarBase	Experimentally Observed	CDIPT	-0.097	3-phosphoinositide Biosynthesis,D-myo-inositol (1,4,5)-Trisphosphate Biosynthesis,Superpathway of Inositol Phosphate Compounds
hsa-let-7g-5p	let-7a-5p (and other miRNAs w/seed GAGGUAG)	0.193	miRecords	Experimentally Observed	CDK6	-0.3	Aryl Hydrocarbon Receptor Signaling,Breast Cancer Regulation by Stathmin1,Cell Cycle Control of Chromosomal Replication,Cell Cycle: G1/S Checkpoint Regulation,Chronic Myeloid Leukemia Signaling,Cyclins and Cell Cycle Regulation,Glioblastoma Multiforme Signaling,Glioma Signaling,Hereditary Breast Cancer Signaling,Molecular Mechanisms of Cancer,Non-Small Cell Lung Cancer Signaling,Pyridoxal 5'-phos…
hsa-let-7g-5p	let-7a-5p (and other miRNAs w/seed GAGGUAG)	0.193	TargetScan Human	High (predicted)	CDK8	-0.111	Cell Cycle Control of Chromosomal Replication,Estrogen Receptor Signaling,Molecular Mechanisms of Cancer,Pyridoxal 5'-phosphate Salvage Pathway,Salvage Pathways of Pyrimidine Ribonucleotides
hsa-let-7g-5p	let-7a-5p (and other miRNAs w/seed GAGGUAG)	0.193	TarBase,TargetScan Human	Experimentally Observed,Moderate (predicted)	CDKAL1	-0.136
hsa-let-7g-5p	let-7a-5p (and other miRNAs w/seed GAGGUAG)	0.193	TarBase,TargetScan Human	Experimentally Observed,Moderate (predicted)	CEMIP2	-0.113	Chondroitin Sulfate Degradation (Metazoa),Dermatan Sulfate Degradation (Metazoa)
hsa-let-7g-5p	let-7a-5p (and other miRNAs w/seed GAGGUAG)	0.193	TargetScan Human	High (predicted)	CEP135	-0.043
hsa-let-7g-5p	let-7a-5p (and other miRNAs w/seed GAGGUAG)	0.193	TarBase	Experimentally Observed	CIAO2A	-0.047	Iron homeostasis signaling pathway
hsa-let-7g-5p	let-7a-5p (and other miRNAs w/seed GAGGUAG)	0.193	TargetScan Human	High (predicted)	CLDN12	-0.069	Agranulocyte Adhesion and Diapedesis,Granulocyte Adhesion and Diapedesis,Leukocyte Extravasation Signaling,Sertoli Cell-Sertoli Cell Junction Signaling,Tight Junction Signaling
hsa-let-7g-5p	let-7a-5p (and other miRNAs w/seed GAGGUAG)	0.193	TarBase,TargetScan Human	Experimentally Observed,High (predicted)	COIL	-0.003
hsa-let-7g-5p	let-7a-5p (and other miRNAs w/seed GAGGUAG)	0.193	Ingenuity Expert Findings,TargetScan Human	Experimentally Observed,Moderate (predicted)	COL4A2	-0.023	GP6 Signaling Pathway,Hepatic Fibrosis / Hepatic Stellate Cell Activation
hsa-let-7g-5p	let-7a-5p (and other miRNAs w/seed GAGGUAG)	0.193	Ingenuity Expert Findings	Experimentally Observed	COL5A2	-0.039	GP6 Signaling Pathway,Hepatic Fibrosis / Hepatic Stellate Cell Activation
hsa-let-7g-5p	let-7a-5p (and other miRNAs w/seed GAGGUAG)	0.193	TargetScan Human	High (predicted)	CPA4	-0.202	SPINK1 Pancreatic Cancer Pathway
hsa-let-7g-5p	let-7a-5p (and other miRNAs w/seed GAGGUAG)	0.193	TargetScan Human	High (predicted)	CPEB1	-0.076
hsa-let-7g-5p	let-7a-5p (and other miRNAs w/seed GAGGUAG)	0.193	TargetScan Human	High (predicted)	CPEB2	-0.304
hsa-let-7g-5p	let-7a-5p (and other miRNAs w/seed GAGGUAG)	0.193	TargetScan Human	High (predicted)	CPEB3	-0.25
hsa-let-7g-5p	let-7a-5p (and other miRNAs w/seed GAGGUAG)	0.193	TargetScan Human	High (predicted)	CPEB4	-0.202
hsa-let-7g-5p	let-7a-5p (and other miRNAs w/seed GAGGUAG)	0.193	Ingenuity Expert Findings,TargetScan Human	Experimentally Observed,Moderate (predicted)	CRTAP	-0.066
hsa-let-7g-5p	let-7a-5p (and other miRNAs w/seed GAGGUAG)	0.193	TarBase	Experimentally Observed	CSDE1	-0.146
hsa-let-7g-5p	let-7a-5p (and other miRNAs w/seed GAGGUAG)	0.193	TarBase	Experimentally Observed	CSNK1D	-0.107	Amyloid Processing,Circadian Rhythm Signaling,Dopamine-DARPP32 Feedback in cAMP Signaling,Gap Junction Signaling,HIPPO signaling,Hypoxia Signaling in the Cardiovascular System,p53 Signaling,Pyridoxal 5'-phosphate Salvage Pathway,Role of NFAT in Regulation of the Immune Response,Role of Wnt/GSK-3Î² Signaling in the Pathogenesis of Influenza,Salvage Pathways of Pyrimidine Ribonucleotides,Wnt/Î²-cat…
hsa-let-7g-5p	let-7a-5p (and other miRNAs w/seed GAGGUAG)	0.193	TargetScan Human	High (predicted)	DCLRE1C	-0.335	DNA Double-Strand Break Repair by Non-Homologous End Joining,Primary Immunodeficiency Signaling
hsa-let-7g-5p	let-7a-5p (and other miRNAs w/seed GAGGUAG)	0.193	TargetScan Human	High (predicted)	DDI2	-0.378
hsa-let-7g-5p	let-7a-5p (and other miRNAs w/seed GAGGUAG)	0.193	TargetScan Human	High (predicted)	DDTL	-0.396
hsa-let-7g-5p	let-7a-5p (and other miRNAs w/seed GAGGUAG)	0.193	TargetScan Human	High (predicted)	DDX19A	-0.006
hsa-let-7g-5p	let-7a-5p (and other miRNAs w/seed GAGGUAG)	0.193	TargetScan Human	High (predicted)	DIAPH2	-0.076	Actin Cytoskeleton Signaling,Cardiac Hypertrophy Signaling (Enhanced)
hsa-let-7g-5p	let-7a-5p (and other miRNAs w/seed GAGGUAG)	0.193	miRecords	Experimentally Observed	DICER1	-0.222
hsa-let-7g-5p	let-7a-5p (and other miRNAs w/seed GAGGUAG)	0.193	TarBase	Experimentally Observed	DOCK5	-0.47
hsa-let-7g-5p	let-7a-5p (and other miRNAs w/seed GAGGUAG)	0.193	TargetScan Human	High (predicted)	DPF2	-0.082
hsa-let-7g-5p	let-7a-5p (and other miRNAs w/seed GAGGUAG)	0.193	TargetScan Human	High (predicted)	DPP3	-0.028
hsa-let-7g-5p	let-7a-5p (and other miRNAs w/seed GAGGUAG)	0.193	TarBase	Experimentally Observed	DSP	-0.013	ILK Signaling
hsa-let-7g-5p	let-7a-5p (and other miRNAs w/seed GAGGUAG)	0.193	TargetScan Human	High (predicted)	DTX2	0	Notch Signaling
hsa-let-7g-5p	let-7a-5p (and other miRNAs w/seed GAGGUAG)	0.193	TargetScan Human	High (predicted)	DUSP18	-0.377	Protein Kinase A Signaling
hsa-let-7g-5p	let-7a-5p (and other miRNAs w/seed GAGGUAG)	0.193	TargetScan Human	High (predicted)	EDN1	-0.33	Apelin Liver Signaling Pathway,Cardiac Hypertrophy Signaling (Enhanced),Endothelin-1 Signaling,Hepatic Fibrosis / Hepatic Stellate Cell Activation,Hepatic Fibrosis Signaling Pathway,HIF1Î± Signaling,Hypoxia Signaling in the Cardiovascular System,Ovarian Cancer Signaling
hsa-let-7g-5p	let-7a-5p (and other miRNAs w/seed GAGGUAG)	0.193	miRecords	Experimentally Observed	EIF3J	-0.007	EIF2 Signaling,mTOR Signaling,Regulation of eIF4 and p70S6K Signaling
hsa-let-7g-5p	let-7a-5p (and other miRNAs w/seed GAGGUAG)	0.193	TargetScan Human,miRecords	Experimentally Observed,Moderate (predicted)	EIF4G2	-0.071	EIF2 Signaling,Insulin Secretion Signaling Pathway,mTOR Signaling,Regulation of eIF4 and p70S6K Signaling
hsa-let-7g-5p	let-7a-5p (and other miRNAs w/seed GAGGUAG)	0.193	TargetScan Human	High (predicted)	EOGT	-0.041
hsa-let-7g-5p	let-7a-5p (and other miRNAs w/seed GAGGUAG)	0.193	TargetScan Human	High (predicted)	ERO1A	-0.047
hsa-let-7g-5p	let-7a-5p (and other miRNAs w/seed GAGGUAG)	0.193	TarBase	Experimentally Observed	FADS2	-0.045	Oleate Biosynthesis II (Animals),Î³-linolenate Biosynthesis II (Animals)
hsa-let-7g-5p	let-7a-5p (and other miRNAs w/seed GAGGUAG)	0.193	TargetScan Human	High (predicted)	FAM214B	-0.087
hsa-let-7g-5p	let-7a-5p (and other miRNAs w/seed GAGGUAG)	0.193	TargetScan Human	High (predicted)	FIGN	-0.521
hsa-let-7g-5p	let-7a-5p (and other miRNAs w/seed GAGGUAG)	0.193	TargetScan Human	High (predicted)	FMO2	-0.093	LPS/IL-1 Mediated Inhibition of RXR Function,Nicotine Degradation II,Xenobiotic Metabolism CAR Signaling Pathway,Xenobiotic Metabolism Signaling
hsa-let-7g-5p	let-7a-5p (and other miRNAs w/seed GAGGUAG)	0.193	TarBase,TargetScan Human	Experimentally Observed,Moderate (predicted)	FNDC3A	-0.18
hsa-let-7g-5p	let-7a-5p (and other miRNAs w/seed GAGGUAG)	0.193	TargetScan Human	High (predicted)	FOXP2	-0.252
hsa-let-7g-5p	let-7a-5p (and other miRNAs w/seed GAGGUAG)	0.193	TarBase	Experimentally Observed	GAK	-0.073	Clathrin-mediated Endocytosis Signaling
hsa-let-7g-5p	let-7a-5p (and other miRNAs w/seed GAGGUAG)	0.193	TargetScan Human	High (predicted)	GALC	-0.098
hsa-let-7g-5p	let-7a-5p (and other miRNAs w/seed GAGGUAG)	0.193	TargetScan Human	High (predicted)	GALNT1	-0.013
hsa-let-7g-5p	let-7a-5p (and other miRNAs w/seed GAGGUAG)	0.193	TargetScan Human	High (predicted)	GAN	-0.166
hsa-let-7g-5p	let-7a-5p (and other miRNAs w/seed GAGGUAG)	0.193	TargetScan Human	High (predicted)	GATM	-0.013	Glycine Degradation (Creatine Biosynthesis)
hsa-let-7g-5p	let-7a-5p (and other miRNAs w/seed GAGGUAG)	0.193	TargetScan Human	High (predicted)	GIPC1	-0.012
hsa-let-7g-5p	let-7a-5p (and other miRNAs w/seed GAGGUAG)	0.193	TargetScan Human	High (predicted)	GNG5	-0.137	Androgen Signaling,Antiproliferative Role of Somatostatin Receptor 2,Axonal Guidance Signaling,Breast Cancer Regulation by Stathmin1,Cardiac Hypertrophy Signaling,Cardiac Hypertrophy Signaling (Enhanced),Cardiac Î²-adrenergic Signaling,CCR3 Signaling in Eosinophils,CCR5 Signaling in Macrophages,Colorectal Cancer Metastasis Signaling,CREB Signaling in Neurons,CXCR4 Signaling,Endocannabinoid Develo…
hsa-let-7g-5p	let-7a-5p (and other miRNAs w/seed GAGGUAG)	0.193	TargetScan Human	High (predicted)	GNPTAB	-0.296
hsa-let-7g-5p	let-7a-5p (and other miRNAs w/seed GAGGUAG)	0.193	TargetScan Human	High (predicted)	GPR63	-0.132	Breast Cancer Regulation by Stathmin1,CREB Signaling in Neurons
hsa-let-7g-5p	let-7a-5p (and other miRNAs w/seed GAGGUAG)	0.193	TargetScan Human	High (predicted)	GRIN2B	-0.417	Amyotrophic Lateral Sclerosis Signaling,Calcium Signaling,Circadian Rhythm Signaling,CREB Signaling in Neurons,Dopamine-DARPP32 Feedback in cAMP Signaling,Endocannabinoid Neuronal Synapse Pathway,Ephrin Receptor Signaling,Glutamate Receptor Signaling,Huntington's Disease Signaling,Neuroinflammation Signaling Pathway,Neuropathic Pain Signaling In Dorsal Horn Neurons,nNOS Signaling in Neurons,Opioi…
hsa-let-7g-5p	let-7a-5p (and other miRNAs w/seed GAGGUAG)	0.193	TarBase	Experimentally Observed	GTPBP3	-0.002
hsa-let-7g-5p	let-7a-5p (and other miRNAs w/seed GAGGUAG)	0.193	TargetScan Human	High (predicted)	GXYLT1	-0.254
hsa-let-7g-5p	let-7a-5p (and other miRNAs w/seed GAGGUAG)	0.193	TarBase	Experimentally Observed	GYS1	-0.028	AMPK Signaling,Glycogen Biosynthesis II (from UDP-D-Glucose),GÎ±q Signaling,Insulin Receptor Signaling,PI3K/AKT Signaling,Protein Kinase A Signaling,Î±-Adrenergic Signaling
hsa-let-7g-5p	let-7a-5p (and other miRNAs w/seed GAGGUAG)	0.193	TarBase,TargetScan Human	Experimentally Observed,High (predicted)	HMGA1	-0.045	IL-4 Signaling,iNOS Signaling
hsa-let-7g-5p	let-7a-5p (and other miRNAs w/seed GAGGUAG)	0.193	TargetScan Human	High (predicted)	HTR1E	-0.224	Breast Cancer Regulation by Stathmin1,cAMP-mediated signaling,CREB Signaling in Neurons,G-Protein Coupled Receptor Signaling,GÎ±i Signaling,Serotonin Receptor Signaling
hsa-let-7g-5p	let-7a-5p (and other miRNAs w/seed GAGGUAG)	0.193	miRecords	Experimentally Observed	HYOU1	-0.107
hsa-let-7g-5p	let-7a-5p (and other miRNAs w/seed GAGGUAG)	0.193	TargetScan Human	High (predicted)	IGF1R	-0.154	Cardiac Hypertrophy Signaling,Cardiac Hypertrophy Signaling (Enhanced),CREB Signaling in Neurons,EIF2 Signaling,Estrogen Receptor Signaling,Estrogen-Dependent Breast Cancer Signaling,Glioblastoma Multiforme Signaling,Glioma Signaling,Growth Hormone Signaling,Hepatic Fibrosis / Hepatic Stellate Cell Activation,Huntington's Disease Signaling,IGF-1 Signaling,IL-15 Production,NF-ÎºB Signaling,PTEN Si…
hsa-let-7g-5p	let-7a-5p (and other miRNAs w/seed GAGGUAG)	0.193	Ingenuity Expert Findings,TargetScan Human	Experimentally Observed,High (predicted)	IGF2BP2	-0.333
hsa-let-7g-5p	let-7a-5p (and other miRNAs w/seed GAGGUAG)	0.193	TargetScan Human	High (predicted)	IQCB1	-0.013
hsa-let-7g-5p	let-7a-5p (and other miRNAs w/seed GAGGUAG)	0.193	TargetScan Human	High (predicted)	KCNJ11	-0.002	Dopamine-DARPP32 Feedback in cAMP Signaling,Insulin Secretion Signaling Pathway,Maturity Onset Diabetes of Young (MODY) Signaling,Type II Diabetes Mellitus Signaling
hsa-let-7g-5p	let-7a-5p (and other miRNAs w/seed GAGGUAG)	0.193	TargetScan Human	High (predicted)	KCTD21	-0.017
hsa-let-7g-5p	let-7a-5p (and other miRNAs w/seed GAGGUAG)	0.193	TargetScan Human	High (predicted)	KIAA1328	-0.254
hsa-let-7g-5p	let-7a-5p (and other miRNAs w/seed GAGGUAG)	0.193	TargetScan Human	High (predicted)	KLHL23/PHOSPHO2-KLHL23	-0.952
hsa-let-7g-5p	let-7a-5p (and other miRNAs w/seed GAGGUAG)	0.193	TargetScan Human	High (predicted)	KPNA5	-0.257	RAN Signaling
hsa-let-7g-5p	let-7a-5p (and other miRNAs w/seed GAGGUAG)	0.193	TarBase,miRecords	Experimentally Observed	KRAS	-0.137	14-3-3-mediated Signaling,Actin Cytoskeleton Signaling,Actin Nucleation by ARP-WASP Complex,Acute Myeloid Leukemia Signaling,Acute Phase Response Signaling,Adrenomedullin signaling pathway,Agrin Interactions at Neuromuscular Junction,Aldosterone Signaling in Epithelial Cells,Angiopoietin Signaling,Antiproliferative Role of Somatostatin Receptor 2,Apelin Endothelial Signaling Pathway,Apoptosis Sig…
hsa-let-7g-5p	let-7a-5p (and other miRNAs w/seed GAGGUAG)	0.193	miRecords	Experimentally Observed	KRT19	-0.717	Glucocorticoid Receptor Signaling
hsa-let-7g-5p	let-7a-5p (and other miRNAs w/seed GAGGUAG)	0.193	Ingenuity Expert Findings	Experimentally Observed	LAMC1	-0.103	Agrin Interactions at Neuromuscular Junction,CDK5 Signaling,GP6 Signaling Pathway
hsa-let-7g-5p	let-7a-5p (and other miRNAs w/seed GAGGUAG)	0.193	TargetScan Human	High (predicted)	LCOR	-0.146
hsa-let-7g-5p	let-7a-5p (and other miRNAs w/seed GAGGUAG)	0.193	TargetScan Human	High (predicted)	LIN28B	-0.005
hsa-let-7g-5p	let-7a-5p (and other miRNAs w/seed GAGGUAG)	0.193	TargetScan Human	High (predicted)	LIPT2	-0.223	Stearate Biosynthesis I (Animals),Triacylglycerol Biosynthesis
hsa-let-7g-5p	let-7a-5p (and other miRNAs w/seed GAGGUAG)	0.193	Ingenuity Expert Findings,TargetScan Human	Experimentally Observed,Moderate (predicted)	LOXL4	-0.159
hsa-let-7g-5p	let-7a-5p (and other miRNAs w/seed GAGGUAG)	0.193	TargetScan Human	High (predicted)	LPGAT1	-0.007
hsa-let-7g-5p	let-7a-5p (and other miRNAs w/seed GAGGUAG)	0.193	TargetScan Human	High (predicted)	LRIG2	-0.137
hsa-let-7g-5p	let-7a-5p (and other miRNAs w/seed GAGGUAG)	0.193	TargetScan Human	High (predicted)	MAP4K3	-0.13	SAPK/JNK Signaling
hsa-let-7g-5p	let-7a-5p (and other miRNAs w/seed GAGGUAG)	0.193	TargetScan Human	High (predicted)	MAPK6	-0.109	Adrenomedullin signaling pathway,Apelin Adipocyte Signaling Pathway,Apelin Cardiomyocyte Signaling Pathway,CDK5 Signaling,Endocannabinoid Developing Neuron Pathway,Endocannabinoid Neuronal Synapse Pathway,Endothelin-1 Signaling,Inhibition of ARE-Mediated mRNA Degradation Pathway,Neuroinflammation Signaling Pathway,Opioid Signaling Pathway,Pyridoxal 5'-phosphate Salvage Pathway,Salvage Pathways of…
hsa-let-7g-5p	let-7a-5p (and other miRNAs w/seed GAGGUAG)	0.193	TargetScan Human,miRecords	Experimentally Observed,Moderate (predicted)	MED28	-0.181
hsa-let-7g-5p	let-7a-5p (and other miRNAs w/seed GAGGUAG)	0.193	TargetScan Human	High (predicted)	MIB1	-0.236
hsa-let-7g-5p	let-7a-5p (and other miRNAs w/seed GAGGUAG)	0.193	TarBase	Experimentally Observed	MLLT1	-0.048
hsa-let-7g-5p	let-7a-5p (and other miRNAs w/seed GAGGUAG)	0.193	TarBase,TargetScan Human,miRecords	Experimentally Observed,Moderate (predicted)	MTPN	-0.188
hsa-let-7g-5p	let-7a-5p (and other miRNAs w/seed GAGGUAG)	0.193	TargetScan Human	High (predicted)	MXD1	-0.118	Polyamine Regulation in Colon Cancer,VDR/RXR Activation
hsa-let-7g-5p	let-7a-5p (and other miRNAs w/seed GAGGUAG)	0.193	TargetScan Human	High (predicted)	MYO1F	-0.046
hsa-let-7g-5p	let-7a-5p (and other miRNAs w/seed GAGGUAG)	0.193	TarBase	Experimentally Observed	NEDD4	-0.08	Aldosterone Signaling in Epithelial Cells,IGF-1 Signaling,Mechanisms of Viral Exit from Host Cells,Protein Ubiquitination Pathway,RhoA Signaling,Signaling by Rho Family GTPases,Sirtuin Signaling Pathway
hsa-let-7g-5p	let-7a-5p (and other miRNAs w/seed GAGGUAG)	0.193	TargetScan Human	High (predicted)	NGF	-0.054	Axonal Guidance Signaling,BEX2 Signaling Pathway,CDK5 Signaling,ERK5 Signaling,Human Embryonic Stem Cell Pluripotency,Huntington's Disease Signaling,Macropinocytosis Signaling,Neuroinflammation Signaling Pathway,Neurotrophin/TRK Signaling,NF-ÎºB Signaling,NGF Signaling,PEDF Signaling,Thyroid Cancer Signaling
hsa-let-7g-5p	let-7a-5p (and other miRNAs w/seed GAGGUAG)	0.193	TargetScan Human	High (predicted)	NHLRC3	-0.15
hsa-let-7g-5p	let-7a-5p (and other miRNAs w/seed GAGGUAG)	0.193	Ingenuity Expert Findings	Experimentally Observed	NID1	-0.368
hsa-let-7g-5p	let-7a-5p (and other miRNAs w/seed GAGGUAG)	0.193	TargetScan Human	High (predicted)	NME6	-0.193	Pyrimidine Deoxyribonucleotides De Novo Biosynthesis I,Pyrimidine Ribonucleotides De Novo Biosynthesis,Pyrimidine Ribonucleotides Interconversion,Salvage Pathways of Pyrimidine Ribonucleotides
hsa-let-7g-5p	let-7a-5p (and other miRNAs w/seed GAGGUAG)	0.193	TargetScan Human,miRecords	Experimentally Observed,High (predicted)	NRAS	-0.187	14-3-3-mediated Signaling,Actin Cytoskeleton Signaling,Actin Nucleation by ARP-WASP Complex,Acute Myeloid Leukemia Signaling,Acute Phase Response Signaling,Adrenomedullin signaling pathway,Agrin Interactions at Neuromuscular Junction,Angiopoietin Signaling,Antiproliferative Role of Somatostatin Receptor 2,Apelin Endothelial Signaling Pathway,Apoptosis Signaling,Axonal Guidance Signaling,B Cell Re…
hsa-let-7g-5p	let-7a-5p (and other miRNAs w/seed GAGGUAG)	0.193	TarBase	Experimentally Observed	NXN	-0.079	Antioxidant Action of Vitamin C,Thioredoxin Pathway,Vitamin-C Transport
hsa-let-7g-5p	let-7a-5p (and other miRNAs w/seed GAGGUAG)	0.193	TargetScan Human	High (predicted)	NYNRIN	-0.043
hsa-let-7g-5p	let-7a-5p (and other miRNAs w/seed GAGGUAG)	0.193	TargetScan Human	High (predicted)	P4HA2	-0.106
hsa-let-7g-5p	let-7a-5p (and other miRNAs w/seed GAGGUAG)	0.193	TargetScan Human	High (predicted)	PARS2	-0.005	tRNA Charging
hsa-let-7g-5p	let-7a-5p (and other miRNAs w/seed GAGGUAG)	0.193	TargetScan Human	High (predicted)	PBX1	-0.129
hsa-let-7g-5p	let-7a-5p (and other miRNAs w/seed GAGGUAG)	0.193	TargetScan Human	High (predicted)	PCTP	-0.2
hsa-let-7g-5p	let-7a-5p (and other miRNAs w/seed GAGGUAG)	0.193	TargetScan Human	High (predicted)	PDE12	-0.205	cAMP-mediated signaling,Cardiac Hypertrophy Signaling (Enhanced),Cardiac Î²-adrenergic Signaling,G-Protein Coupled Receptor Signaling,Gustation Pathway,Protein Kinase A Signaling,Relaxin Signaling,tRNA Splicing
hsa-let-7g-5p	let-7a-5p (and other miRNAs w/seed GAGGUAG)	0.193	Ingenuity Expert Findings,TargetScan Human	Experimentally Observed,Moderate (predicted)	PDGFB	-0.111	Actin Cytoskeleton Signaling,Atherosclerosis Signaling,Axonal Guidance Signaling,Breast Cancer Regulation by Stathmin1,Clathrin-mediated Endocytosis Signaling,CREB Signaling in Neurons,Ephrin Receptor Signaling,Glioblastoma Multiforme Signaling,Glioma Signaling,Hepatic Fibrosis / Hepatic Stellate Cell Activation,Hepatic Fibrosis Signaling Pathway,HIF1Î± Signaling,Human Embryonic Stem Cell Pluripo…
hsa-let-7g-5p	let-7a-5p (and other miRNAs w/seed GAGGUAG)	0.193	TargetScan Human	High (predicted)	PKD1L2	-0.044
hsa-let-7g-5p	let-7a-5p (and other miRNAs w/seed GAGGUAG)	0.193	Ingenuity Expert Findings	Experimentally Observed	PLEC	-0.101
hsa-let-7g-5p	let-7a-5p (and other miRNAs w/seed GAGGUAG)	0.193	TargetScan Human	High (predicted)	POLR2D	-0.066	Androgen Signaling,Assembly of RNA Polymerase II Complex,CREB Signaling in Neurons,Glucocorticoid Receptor Signaling,Hereditary Breast Cancer Signaling,Huntington's Disease Signaling,NER Pathway,Nucleotide Excision Repair Pathway
hsa-let-7g-5p	let-7a-5p (and other miRNAs w/seed GAGGUAG)	0.193	TarBase	Experimentally Observed	POM121/POM121C	-0.159
hsa-let-7g-5p	let-7a-5p (and other miRNAs w/seed GAGGUAG)	0.193	TargetScan Human	High (predicted)	POU2F1	-0.076	PKCÎ¸ Signaling in T Lymphocytes,Role of BRCA1 in DNA Damage Response
hsa-let-7g-5p	let-7a-5p (and other miRNAs w/seed GAGGUAG)	0.193	TargetScan Human	High (predicted)	PPARGC1B	-0.188	LPS/IL-1 Mediated Inhibition of RXR Function
hsa-let-7g-5p	let-7a-5p (and other miRNAs w/seed GAGGUAG)	0.193	TargetScan Human	High (predicted)	PPP1R15B	-0.119
hsa-let-7g-5p	let-7a-5p (and other miRNAs w/seed GAGGUAG)	0.193	TarBase	Experimentally Observed	PRIM1	-0.09	Cell Cycle Control of Chromosomal Replication,NER Pathway
[truncated: 5,251 more rows]

## Sheet: ST 3D
Supplemental Table 3D Differentially expressed miRNA comparing AD vs. cognitively normal controls (FDR adjusted p-value less than 0.1) from the IFG with its targets (experimentally observed or predicted with high confidence) in opposite direction in the paired mRNA-Seq data
[truncated: 149 more rows]

[truncated: 7 more sheets: ST 3E, ST 3F, ST 3G, ST 4A, ST 4B, ST 5, ST 6]
